# Supplementary material for: Importance of interface open circuit potential on aqueous hydrogenolytic reduction of benzyl alcohol over Pd/C
Source: Nat Commun. 2022 Dec 27;13:7967. doi: 10.1038/s41467-022-35554-1 (PMC9794693; doi:10.1038/s41467-022-35554-1)
Supplement: Supplementary file 3 — Source Data [file 41467_2022_35554_MOESM3_ESM.xlsx]

## Sheet: Figure 1
pH	TOF (mol mol-1 h-1)	electrolyte	Log (TOF/mol mol-1 h-1)
0.63	878	0.2 M HClO4	2.94349
1	786	0.1 M HClO4	2.89542
0.66	828	0.2 M H2SO4	2.91803
1	664	0.1 M H2SO4	2.82217
3	390	H2SO4/Na2SO4	2.59106
5	106	H2SO4/Na2SO4	2.02531
6	38	AcOH/NaOAc	1.57978
7	15	AcOH/NaOAc	1.17609
5	54	AcOH/NaOAc	1.73239
1.6	726	H3PO4/NaH2PO4/Na2HPO4	2.86094
2.5	509	H3PO4/NaH2PO4/Na2HPO4	2.70672
5.8	35	H3PO4/NaH2PO4/Na2HPO4	1.54407

## Sheet: Figure 2
			pH 2.5																					pH 5
pH 2.5			-0,21-0,6 5mV s-1-20 N2-0uM BA_02				-0,21-0,6 5mV s-1-20 N2-1uM BA_02				-0,21-0,6 5mV s-1-20 N2-100uM BA				-0,21-0,6 5mV s-1-20 N2-250uM BA				-0,21-0,6 5mV s-1-20 N2-500uM BA					-0,3-0,5 5 mV S-1 -20 N2--0mM BA				-0,3-0,5 5 mV S-1 -20 N2--1 uM BA				-0,3-0,5 5 mV S-1 -20 N2--10 uM BA				-0,3-0,5 5 mV S-1 -20 N2--100 uM BA				-0,3-0,5 5 mV S-1 -20 N2--250 uM BA				-0,3-0,5 5 mV S-1 -20 N2--500 uM BA
Benzyl alcohol concentration (mM)	Fraction of Hupd inhibited										90 uM
0	0		Potential vs Ag/AgCl	current	Potential vs RHE		Potential vs Ag/AgCl	current	Potential vs RHE		Potential vs Ag/AgCl	current	Potential vs RHE		Potential vs Ag/AgCl	current	Potential vs RHE		Potential vs Ag/AgCl	current	Potential vs RHE			-0.299699	-43.2899	0.0503014		0.500157	5.67574	0.850157		-0.299933	-39.9444	0.0500669		0.500264	7.02524	0.850264		0.500301	6.87192	0.850301		-0.29972	-40.9234	0.0502802
0.001	0.03		-0.209709	-48.6727	0.00929083		-0.0440268	12.6253	0.174973		-0.207379	-49.9238	0.00862137		-0.202223	-65.0383	0.00877721							-0.299666	-43.3993	0.050334		0.5001	5.58739	0.8501		-0.299695	-39.9035	0.0503047		0.500118	6.95313	0.850118		0.500089	6.81099	0.850089		-0.299741	-41.3719	0.050259
0.1	0.46		-0.207198	-43.3369	0.0118025		-0.0391008	12.7803	0.179899		-0.202182	-44.1983	0.0138179		-0.197188	-58.8788	0.013812		-0.207309	-64.8193	0.0116908			-0.297217	-37.1303	0.0527833		0.497672	2.94975	0.847672		-0.297228	-34.6659	0.0527718		0.49767	4.29671	0.84767		0.497625	4.71269	0.847625		-0.297273	-37.9795	0.0527272
0.25	0.95		-0.202206	-34.6059	0.0167945		-0.0339293	13.0796	0.185071		-0.197198	-36.6568	0.0188022		-0.192132	-53.4025	0.0188681		-0.203	-62.7588	0.016			-0.292205	-26.6923	0.0577949		0.492325	0.0708845	0.842325		-0.292255	-25.3429	0.0577446		0.492643	1.80671	0.842643		0.492598	2.49315	0.842598		-0.292231	-32.4086	0.0577692
0.5	1		-0.197098	-27.0231	0.021902		-0.0290346	13.2743	0.189965		-0.192107	-29.9371	0.0238929		-0.187175	-47.5205	0.0238247		-0.204	-63.9797	0.015			-0.287233	-19.281	0.062767		0.487045	-1.62309	0.837045		-0.287251	-18.5302	0.0627488		0.487569	0.297989	0.837569		0.487624	1.22172	0.837624		-0.287215	-28.6107	0.0627853
			-0.192118	-20.1038	0.026882		-0.0240054	13.5378	0.194995		-0.187107	-23.6002	0.0288929		-0.182148	-42.3294	0.0288519		-0.197152	-57.6139	0.0218483			-0.282188	-13.5972	0.0678123		0.481976	-2.85294	0.831976		-0.28225	-12.8074	0.06775		0.482484	-0.811807	0.832484		0.482545	0.339009	0.832545		-0.282267	-24.8824	0.067733
			-0.187163	-13.7596	0.031837		-0.0189381	13.7263	0.200062		-0.182136	-17.8191	0.0338643		-0.177169	-37.3845	0.0338308		-0.192246	-52.453	0.0267536			-0.277219	-8.67695	0.0727807		0.476992	-3.79568	0.826991		-0.277246	-8.00458	0.0727544		0.47742	-1.62505	0.82742		0.477435	-0.362012	0.827435		-0.277241	-21.9111	0.0727594
pH 5			-0.182124	-7.79511	0.0368763		-0.0139769	13.9855	0.205023		-0.177193	-12.6222	0.0388066		-0.172193	-32.8535	0.0388075		-0.187227	-47.5015	0.0317735			-0.272161	-4.42482	0.0778395		0.472025	-4.58936	0.822025		-0.272139	-4.12264	0.077861		0.472397	-2.29582	0.822397		0.472371	-0.888636	0.822371		-0.272238	-19.2541	0.077762
Benzyl alcohol concentration (mM)	Fraction of Hupd inhibited		-0.177124	-2.05881	0.0418761		-0.00898853	14.2826	0.210011		-0.172125	-7.62179	0.0438748		-0.167115	-28.7009	0.0438854		-0.182178	-42.8435	0.0368215			-0.266951	-0.638414	0.083049		0.466978	-5.24817	0.816978		-0.267034	-0.578769	0.0829663		0.467395	-2.86963	0.817395		0.46736	-1.33116	0.81736		-0.267194	-16.6832	0.0828057
0	0		-0.17204	3.54338	0.0469601		-0.00395651	14.4644	0.215043		-0.167029	-2.95676	0.0489714		-0.162156	-24.7922	0.0488444		-0.177175	-38.6353	0.0418246			-0.261764	2.39033	0.0882363		0.462014	-5.8511	0.812014		-0.26202	2.19358	0.0879796		0.462405	-3.39244	0.812405		0.462339	-1.70248	0.812339		-0.262199	-14.4753	0.0878012
0.001	0.09		-0.166943	8.19165	0.0520566		0.00106672	14.6778	0.220067		-0.161887	1.51897	0.0541134		-0.15719	-21.1027	0.05381		-0.172176	-34.8552	0.0468245			-0.256793	4.47401	0.0932074		0.456943	-6.40022	0.806943		-0.256987	4.28487	0.093013		0.45736	-3.78463	0.80736		0.457376	-2.07647	0.807376		-0.25719	-12.3538	0.0928098
0.1	0.7		-0.16193	12.9057	0.0570702		0.00603937	14.8769	0.225039		-0.156863	5.31956	0.0591365		-0.152126	-17.6338	0.0588744		-0.167231	-31.2684	0.0517689			-0.251791	6.11262	0.098209		0.45203	-6.80746	0.80203		-0.251966	5.85282	0.0980339		0.452411	-4.10719	0.802411		0.452367	-2.38817	0.802367		-0.252189	-10.3457	0.0978109
0.25	0.99		-0.156934	17.3675	0.0620664		0.0110175	15.0619	0.230018		-0.151898	8.25666	0.0641024		-0.147102	-14.5589	0.0638981		-0.162148	-27.8025	0.0568516			-0.24676	7.75826	0.10324		0.447002	-7.16473	0.797002		-0.247014	7.11418	0.102986		0.447388	-4.4249	0.797388		0.447366	-2.64016	0.797366		-0.247229	-8.65351	0.102771
0.5	1		-0.151919	20.5464	0.0670806		0.0160314	15.3147	0.235031		-0.146915	11.6126	0.0690849		-0.142206	-11.5924	0.0687941		-0.157243	-24.6631	0.0617567			-0.241783	8.90619	0.108217		0.44199	-7.52188	0.79199		-0.241956	8.35503	0.108044		0.442421	-4.77873	0.792421		0.442376	-2.854	0.792376		-0.242176	-6.97451	0.107824
			-0.14692	22.7293	0.0720796		0.0210119	15.5895	0.240012		-0.141867	14.179	0.0741333		-0.137092	-8.86707	0.0739081		-0.152162	-21.9697	0.0668378			-0.236698	9.90622	0.113302		0.43704	-7.79187	0.78704		-0.236973	9.27964	0.113027		0.437421	-4.98742	0.787421		0.437381	-3.07062	0.787381		-0.237141	-5.60045	0.112859
			-0.141839	24.1853	0.0771609		0.0260391	15.9556	0.245039		-0.13682	16.3092	0.0791796		-0.132048	-6.29619	0.0789516		-0.147142	-19.4889	0.0718581			-0.23168	10.7596	0.11832		0.432036	-8.0678	0.782036		-0.231945	10.1287	0.118055		0.432441	-5.27099	0.782441		0.432342	-3.28486	0.782342		-0.232153	-4.40843	0.117847
			-0.136863	25.0954	0.0821369		0.0310182	16.2401	0.250018		-0.131867	18.049	0.0841334		-0.127076	-4.11084	0.0839243		-0.14216	-17.0031	0.0768405			-0.226675	11.5157	0.123325		0.427007	-8.33892	0.777007		-0.226957	10.7448	0.123043		0.427441	-5.49265	0.777441		0.427404	-3.46832	0.777404		-0.227133	-3.31984	0.122867
			-0.131916	25.4388	0.0870845		0.0360205	16.531	0.255021		-0.126812	19.3701	0.0891875		-0.122061	-2.01346	0.0889395		-0.137109	-14.6219	0.0818908			-0.22169	11.8779	0.12831		0.421999	-8.52271	0.771999		-0.221932	11.2964	0.128068		0.422389	-5.68198	0.772389		0.422334	-3.66894	0.772334		-0.222134	-2.31536	0.127866
			-0.126901	25.278	0.0920987		0.0410081	16.7148	0.260008		-0.121828	20.4576	0.0941716		-0.117037	-0.0795903	0.093963		-0.132137	-12.9466	0.0868629			-0.216728	12.3404	0.133272		0.416997	-8.77281	0.766997		-0.216926	11.6528	0.133074		0.417382	-5.86087	0.767382		0.417335	-3.88081	0.767335		-0.217127	-1.41099	0.132873
			-0.121901	24.7379	0.0970988		0.0459876	16.7431	0.264988		-0.116865	21.1985	0.0991353		-0.111973	1.48409	0.0990271		-0.12716	-10.9359	0.0918402			-0.211706	12.7248	0.138294		0.411988	-8.92559	0.761988		-0.211951	11.9193	0.138049		0.412404	-6.08877	0.762404		0.41228	-4.05319	0.76228		-0.212114	-0.843909	0.137886
			-0.116915	23.6963	0.102085		0.0510219	16.8213	0.270022		-0.11189	21.5221	0.10411		-0.106997	2.82646	0.104003		-0.122187	-9.09452	0.0968127			-0.206675	12.7246	0.143325		0.407008	-9.15029	0.757008		-0.206924	12.0361	0.143076		0.407362	-6.23878	0.757362		0.40733	-4.2369	0.75733		-0.20709	-0.267489	0.14291
			-0.111908	22.3766	0.107092		0.0560565	16.5797	0.275057		-0.106847	21.7137	0.109153		-0.101991	3.93861	0.109009		-0.11706	-7.51514	0.10194			-0.201672	12.6438	0.148328		0.402035	-9.15025	0.752035		-0.201953	11.9755	0.148047		0.402364	-6.37524	0.752364		0.40232	-4.36331	0.75232		-0.201938	0.301246	0.148062
			-0.106897	20.9336	0.112103		0.0609913	16.5047	0.279991		-0.101755	21.6637	0.114245		-0.0969723	4.73068	0.114028		-0.112188	-6.07224	0.106812			-0.196697	12.347	0.153303		0.396997	-9.25032	0.746997		-0.196889	11.5738	0.153111		0.397417	-6.35673	0.747416		0.39737	-4.5407	0.74737		-0.196898	0.85182	0.153102
			-0.101899	19.3763	0.117101		0.0660142	16.1753	0.285014		-0.096824	21.4051	0.119176		-0.091902	5.54216	0.119098		-0.107132	-4.82666	0.111868			-0.191709	11.7437	0.158291		0.391985	-9.26134	0.741985		-0.191925	10.9241	0.158075		0.392418	-6.44821	0.742418		0.392351	-4.71481	0.742351		-0.191869	1.41173	0.158131
			-0.0969182	17.7862	0.122082		0.0710584	15.5844	0.290058		-0.0918853	21.0204	0.124115		-0.0869854	6.29038	0.124015		-0.102095	-3.83353	0.116905			-0.186729	10.9547	0.163271		0.387016	-9.30047	0.737016		-0.186979	10.3103	0.163021		0.387416	-6.58716	0.737416		0.387355	-4.92036	0.737355		-0.186936	1.82521	0.163064
			-0.0918995	16.3652	0.127101		0.075989	14.9647	0.294989		-0.0867805	20.4295	0.129219		-0.083219	6.6747	0.127781		-0.0970144	-2.82557	0.121986			-0.181708	10.2907	0.168292		0.382014	-9.3909	0.732014		-0.181944	9.98879	0.168056		0.382427	-6.66335	0.732427		0.382343	-5.06539	0.732343		-0.181916	2.25542	0.168084
			-0.0868477	15.2121	0.132152		0.0810559	14.1325	0.300056		-0.0818036	19.8089	0.134196		-0.0815303	6.94901	0.12947		-0.0920373	-1.84986	0.126963			-0.176694	10.0366	0.173306		0.377016	-9.43288	0.727016		-0.176927	9.77611	0.173073		0.377404	-6.75831	0.727404		0.377329	-5.25497	0.727329		-0.176893	2.66225	0.173107
			-0.081891	14.4014	0.137109		0.0859916	13.2447	0.304992		-0.0768592	18.9975	0.139141		-0.0792869	6.8902	0.131713		-0.0869876	-1.02674	0.132012			-0.171722	9.9405	0.178278		0.372031	-9.5682	0.722031		-0.171931	9.85269	0.178069		0.372452	-6.80894	0.722452		0.372322	-5.34853	0.722322		-0.171898	2.95014	0.178102
			-0.0769154	13.8963	0.142085		0.0909917	12.2857	0.309992		-0.0718202	18.1238	0.14418		-0.0743075	7.161	0.136692		-0.0820788	-0.393097	0.136921			-0.166707	10.092	0.183293		0.366981	-9.52069	0.716981		-0.166966	9.90053	0.183034		0.36743	-6.9272	0.71743		0.367341	-5.47305	0.717341		-0.166896	3.23973	0.183104
			-0.071935	13.5282	0.147065		0.0959622	11.1043	0.314962		-0.0669216	17.1979	0.149078		-0.0692985	7.24239	0.141701		-0.0770489	0.153679	0.141951			-0.161658	10.2093	0.188342		0.362025	-9.61469	0.712025		-0.161944	10.0567	0.188056		0.362434	-7.09236	0.712434		0.362308	-5.7061	0.712308		-0.161909	3.52855	0.188091
			-0.0669735	13.2943	0.152026		0.100991	9.76636	0.319991		-0.0618149	16.5544	0.154185		-0.0642425	7.14651	0.146757		-0.0720768	0.881124	0.146923			-0.156725	10.3973	0.193275		0.35706	-9.68099	0.70706		-0.156936	10.0455	0.193064		0.357446	-7.09999	0.707446		0.357326	-5.88101	0.707326		-0.15692	3.92187	0.19308
			-0.0619757	13.1009	0.157024		0.106053	8.4273	0.325053		-0.0568569	15.7714	0.159143		-0.0592467	6.99406	0.151753		-0.067038	1.42784	0.151962			-0.151698	10.539	0.198302		0.352039	-9.66661	0.702039		-0.151932	10.1407	0.198068		0.35245	-7.18328	0.70245		0.35234	-6.06261	0.70234		-0.151927	4.14684	0.198073
			-0.0569225	13.0573	0.162078		0.111058	7.19444	0.330058		-0.0518369	15.1378	0.164163		-0.0542962	6.90679	0.156704		-0.0620572	1.81774	0.156943			-0.14672	10.9087	0.20328		0.346998	-9.73641	0.696998		-0.147011	10.2792	0.202989		0.347427	-7.23109	0.697427		0.347386	-6.20495	0.697386		-0.146927	4.35961	0.203073
			-0.0519839	13.037	0.167016		0.115993	6.42964	0.334993		-0.0468465	14.4322	0.169154		-0.0493297	6.66372	0.16167		-0.0570002	2.08978	0.162			-0.141689	11.2339	0.208311		0.342011	-9.75234	0.692011		-0.141941	10.3435	0.208059		0.342433	-7.35471	0.692433		0.342324	-6.31824	0.692324		-0.141879	4.56218	0.208121
			-0.0469234	13.1886	0.172077		0.120954	5.7139	0.339954		-0.0418718	13.8315	0.174128		-0.0442559	6.48109	0.166744		-0.0520476	2.25336	0.166952			-0.136709	11.4518	0.213291		0.337023	-9.74716	0.687023		-0.136972	10.5084	0.213028		0.337413	-7.45441	0.687413		0.337352	-6.48587	0.687352		-0.136915	4.66742	0.213085
			-0.0419638	13.2682	0.177036		0.126141	5.09106	0.345141		-0.0368757	13.2993	0.179124		-0.0393307	6.30788	0.171669		-0.0470532	2.0899	0.171947			-0.131702	11.6879	0.218298		0.332	-9.74959	0.682		-0.131953	10.5835	0.218047		0.332433	-7.5069	0.682433		0.332337	-6.56434	0.682337		-0.131919	4.78673	0.218081
			-0.0370314	13.3682	0.181969		0.131237	4.74184	0.350237		-0.0318709	12.7649	0.184129		-0.0342611	6.01781	0.176739		-0.0420268	2.42312	0.176973			-0.126724	11.9465	0.223276		0.327009	-9.81018	0.677009		-0.126929	10.7403	0.223071		0.327404	-7.63218	0.677404		0.327296	-6.63262	0.677296		-0.126933	4.99927	0.223067
			-0.0319831	13.595	0.187017		0.136245	4.5492	0.355245		-0.0269013	12.2765	0.189099		-0.029273	5.85352	0.181727		-0.0370504	2.77032	0.18195			-0.121677	12.0781	0.228323		0.322039	-9.77215	0.672039		-0.121927	10.8106	0.228073		0.32243	-7.67318	0.67243		0.322326	-6.84776	0.672326		-0.121921	5.14399	0.228079
			-0.0269999	13.7064	0.192		0.141244	4.40963	0.360244		-0.0219606	11.8375	0.194039		-0.024319	5.64187	0.186681		-0.0320845	2.98524	0.186915			-0.116723	12.2478	0.233277		0.31694	-9.89876	0.66694		-0.11695	10.8305	0.23305		0.317433	-7.68231	0.667433		0.317349	-7.09957	0.667349		-0.116889	5.24842	0.233111
			-0.0219486	13.8749	0.197051		0.146133	4.34184	0.365133		-0.0168941	11.408	0.199106		-0.0193456	5.52795	0.191654		-0.0270698	3.19489	0.19193			-0.111639	12.1903	0.238361		0.311934	-9.90876	0.661934		-0.111996	10.814	0.238004		0.312425	-7.64478	0.662425		0.312357	-7.22481	0.662357		-0.111936	5.42595	0.238064
			-0.0169325	14.134	0.202068		0.151164	4.26563	0.370164		-0.0118515	11.0153	0.204148		-0.014326	5.26716	0.196674		-0.0220627	3.25503	0.196937			-0.106703	12.1619	0.243297		0.307016	-9.94126	0.657016		-0.10696	10.8391	0.24304		0.307413	-7.71471	0.657413		0.307355	-7.24016	0.657355		-0.106878	5.51742	0.243122
			-0.0119898	14.2704	0.20701		0.156189	4.14071	0.375189		-0.00709248	10.6985	0.208908		-0.00936692	4.97724	0.201633		-0.0170534	3.17878	0.201947			-0.101725	12.3257	0.248275		0.301997	-10.0733	0.651996		-0.101981	10.7845	0.248019		0.302434	-7.75787	0.652434		0.302355	-7.29353	0.652355		-0.101872	5.6404	0.248128
			-0.00693199	14.4631	0.212068		0.161211	4.13576	0.380211		-0.00452538	10.2859	0.211475		-0.00430664	5.00333	0.206693		-0.0121	3.13481	0.2069			-0.0967044	12.2384	0.253296		0.296961	-9.99687	0.646961		-0.0969835	10.9333	0.253016		0.297431	-7.7904	0.647431		0.297348	-7.38378	0.647348		-0.096875	5.72128	0.253125
			-0.00189046	14.6244	0.21711		0.166217	4.10258	0.385217		-0.00219319	10.2709	0.213807		0.000722839	4.98697	0.211723		-0.00708295	3.10252	0.211917			-0.0916841	12.4538	0.258316		0.291987	-10.1447	0.641987		-0.0920063	11.0234	0.257994		0.292405	-7.76789	0.642405		0.292358	-7.51145	0.642358		-0.0919566	5.74498	0.258043
			0.00304156	14.7526	0.222042		0.171257	4.09919	0.390257		0.0027744	10.0676	0.218774		0.00572348	4.93265	0.216723		-0.00203631	3.19956	0.216964			-0.0867291	12.7558	0.263271		0.286974	-10.2167	0.636974		-0.0869858	11.0757	0.263014		0.287426	-7.92385	0.637426		0.287359	-7.73837	0.637359		-0.0869122	5.807	0.263088
			0.00804556	15.0919	0.227046		0.176236	4.0239	0.395236		0.00777034	9.85332	0.22377		0.0107348	4.85121	0.221735		0.00235121	3.28735	0.221351			-0.081707	12.849	0.268293		0.28196	-10.2654	0.63196		-0.0819523	11.1369	0.268048		0.282422	-8.11186	0.632422		0.282391	-7.84109	0.632391		-0.0818838	5.88239	0.268116
			0.0130314	15.1964	0.232031		0.181206	3.99898	0.400206		0.0127912	9.58564	0.228791		0.015743	4.89771	0.226743		0.00435342	3.29453	0.223353			-0.076696	12.7746	0.273304		0.276994	-10.4097	0.626994		-0.076971	11.0884	0.273029		0.277464	-8.23387	0.627464		0.277373	-7.8827	0.627373		-0.076882	5.99572	0.273118
			0.0180649	15.4524	0.237065		0.186188	4.11765	0.405188		0.0177406	9.44979	0.233741		0.0207169	4.78055	0.231717		0.00688992	3.32551	0.22589			-0.0717042	12.9293	0.278296		0.271957	-10.3982	0.621957		-0.0719723	10.9814	0.278028		0.272405	-8.40838	0.622405		0.272394	-7.95529	0.622394		-0.0719353	6.0588	0.278065
			0.0230572	15.7971	0.242057		0.191224	4.257	0.410224		0.0227121	9.19199	0.238712		0.0256636	4.77354	0.236664		0.0118646	3.39617	0.230865			-0.0666863	12.8756	0.283314		0.266964	-10.5566	0.616964		-0.0669782	10.8764	0.283022		0.267437	-8.53117	0.617437		0.267341	-8.12432	0.617341		-0.0669202	6.14419	0.28308
			0.0280387	16.0449	0.247039		0.196176	4.31554	0.415176		0.0277693	9.03372	0.243769		0.0306869	4.72444	0.241687		0.0168684	3.54146	0.235868			-0.06171	12.8629	0.28829		0.261933	-10.654	0.611933		-0.0619401	10.8004	0.28806		0.262413	-8.62282	0.612413		0.262384	-8.22595	0.612384		-0.0619064	6.27745	0.288094
			0.0330804	16.2058	0.25208		0.201218	4.24983	0.420218		0.0327551	8.91064	0.248755		0.0357202	4.81132	0.24672		0.0218184	3.50232	0.240818			-0.0567068	12.5385	0.293293		0.256961	-10.6881	0.606961		-0.0569811	10.6417	0.293019		0.257407	-8.64533	0.607407		0.257359	-8.37754	0.607359		-0.0569154	6.31596	0.293085
			0.0380281	16.3669	0.257028		0.206185	4.22045	0.425185		0.0377404	8.74868	0.25374		0.0406738	4.72943	0.251674		0.026782	3.52901	0.245782			-0.0517168	12.372	0.298283		0.252023	-10.8437	0.602023		-0.0520173	10.2755	0.297983		0.252407	-8.70342	0.602407		0.25237	-8.39198	0.60237		-0.0519073	6.48664	0.298093
			0.0430372	16.4453	0.262037		0.211226	4.31765	0.430226		0.0427461	8.73652	0.258746		0.0457424	4.66519	0.256742		0.0317888	3.52013	0.250789			-0.0466977	12.1007	0.303302		0.246971	-10.8127	0.596971		-0.0469364	10.08	0.303064		0.247439	-8.91773	0.597439		0.24743	-8.485	0.59743		-0.046876	6.54419	0.303124
			0.048009	16.5902	0.267009		0.216257	4.39771	0.435257		0.04772	8.58214	0.26372		0.050694	4.73006	0.261694		0.0368316	3.55262	0.255832			-0.0417346	11.9555	0.308265		0.241976	-10.8216	0.591976		-0.0419232	9.95915	0.308077		0.242442	-8.97167	0.592442		0.242407	-8.68083	0.592407		-0.0419299	6.61753	0.30807
			0.0530686	16.5331	0.272069		0.221233	4.39862	0.440233		0.0527788	8.58819	0.268779		0.0557093	4.70305	0.266709		0.0418443	3.56848	0.260844			-0.0367357	11.7141	0.313264		0.237005	-10.8715	0.587005		-0.0369608	9.6643	0.313039		0.237427	-8.97501	0.587427		0.237322	-8.91609	0.587322		-0.0369733	6.66672	0.313027
			0.0580654	16.3778	0.277065		0.226178	4.42605	0.445178		0.0577185	8.48691	0.273718		0.0606418	4.73591	0.271642		0.0468487	3.61734	0.265849			-0.0317105	11.3729	0.318289		0.231976	-10.9949	0.581976		-0.0319913	9.44325	0.318009		0.23242	-9.16007	0.58242		0.232318	-9.13041	0.582318		-0.0318935	6.72208	0.318107
			0.0630564	16.1765	0.282056		0.231223	4.44599	0.450223		0.0627449	8.36559	0.278745		0.0656839	4.71889	0.276684		0.0518895	3.72635	0.27089			-0.0266608	11.3324	0.323339		0.227	-10.9691	0.577		-0.0269927	9.25144	0.323007		0.227408	-9.22559	0.577408		0.227331	-9.25941	0.577331		-0.026897	6.82362	0.323103
			0.0680776	15.7343	0.287078		0.236251	4.36615	0.455251		0.0677442	8.18206	0.283744		0.0706671	4.69006	0.281667		0.0568285	3.69605	0.275829			-0.0217024	11.039	0.328298		0.221959	-11.0521	0.571959		-0.0219668	8.83693	0.328033		0.222427	-9.24373	0.572427		0.222322	-9.37141	0.572322		-0.0219538	6.88922	0.328046
			0.0730381	15.1909	0.292038		0.241239	4.39919	0.460239		0.0726769	8.02517	0.288677		0.0757061	4.49551	0.286706		0.0618181	3.73363	0.280818			-0.0166923	10.8068	0.333308		0.216997	-11.1301	0.566997		-0.0169244	8.72229	0.333076		0.217401	-9.2672	0.567401		0.217355	-9.50685	0.567355		-0.0168644	6.93083	0.333136
			0.0780643	14.4386	0.297064		0.246262	4.36348	0.465262		0.077703	7.73023	0.293703		0.0806387	4.56542	0.291639		0.0668028	3.69758	0.285803			-0.0116982	10.4018	0.338302		0.212009	-11.413	0.562009		-0.0119438	8.48289	0.338056		0.212366	-9.286	0.562366		0.212331	-9.72918	0.562331		-0.0118967	7.0105	0.338103
			0.0831257	13.6456	0.302126		0.251222	4.20293	0.470222		0.0827693	7.44668	0.298769		0.0856972	4.40025	0.296697		0.0718095	3.70956	0.290809			-0.00667469	10.0078	0.343325		0.20697	-11.5941	0.55697		-0.00693206	8.13294	0.343068		0.207442	-9.34377	0.557442		0.20736	-9.91054	0.55736		-0.00690673	7.07483	0.343093
			0.0880369	12.6605	0.307037		0.256206	4.21179	0.475206		0.0877533	7.09893	0.303753		0.0907397	4.30907	0.30174		0.0768282	3.63898	0.295828			-0.00170195	9.58241	0.348298		0.202009	-11.5967	0.552009		-0.00195202	7.75745	0.348048		0.202442	-9.52281	0.552442		0.202279	-9.91358	0.552279		-0.00190228	7.10594	0.348098
			0.0929979	11.5464	0.311998		0.261156	4.27426	0.480156		0.092742	6.79644	0.308742		0.0956918	4.40935	0.306692		0.081836	3.65288	0.300836			0.00331536	9.29071	0.353315		0.196994	-11.4751	0.546994		0.00311016	7.4238	0.35311		0.197408	-9.60609	0.547408		0.197317	-9.89087	0.547317		0.00309248	7.13493	0.353092
			0.0980402	10.2637	0.31704		0.266183	4.26729	0.485183		0.0977527	6.52821	0.313753		0.100741	4.44506	0.311741		0.0868161	3.68493	0.305816			0.00828236	9.0827	0.358282		0.191998	-11.6535	0.541998		0.00805257	7.22256	0.358053		0.192389	-9.7846	0.542389		0.19235	-9.95856	0.54235		0.00812371	7.25978	0.358124
			0.103028	8.81008	0.322028		0.271208	4.36573	0.490208		0.10277	6.36014	0.31877		0.10572	4.498	0.31672		0.0917588	3.67231	0.310759			0.0132625	8.65723	0.363262		0.186958	-11.7996	0.536958		0.0130572	6.84206	0.363057		0.187408	-9.91734	0.537408		0.187309	-10.0219	0.537309		0.013088	7.26664	0.363088
			0.108056	7.52121	0.327056		0.27619	4.37044	0.49519		0.107715	6.1714	0.323715		0.110691	4.43103	0.321691		0.0968747	3.78003	0.315875			0.0183425	8.28811	0.368342		0.182011	-11.8091	0.532011		0.0180026	6.33797	0.368003		0.182388	-9.9605	0.532388		0.182346	-10.1322	0.532346		0.0181364	7.34499	0.368136
			0.113032	6.39116	0.332032		0.281211	4.41942	0.500211		0.112755	5.93149	0.328755		0.115683	4.38936	0.326683		0.101863	3.72694	0.320863			0.0232934	7.97579	0.373293		0.177025	-12.2017	0.527025		0.0230422	5.90346	0.373042		0.177373	-9.96054	0.527373		0.177358	-10.3945	0.527358		0.0231473	7.4073	0.373147
			0.118054	5.56119	0.337054		0.286238	4.40676	0.505238		0.117747	5.9579	0.333747		0.120669	4.36784	0.331669		0.106843	3.84734	0.325843			0.0282619	7.5519	0.378262		0.171987	-11.8647	0.521987		0.0280393	5.79551	0.378039		0.172396	-10.0315	0.522396		0.172346	-10.4591	0.522346		0.0281299	7.45986	0.37813
			0.123131	5.01574	0.342131		0.291216	4.46505	0.510216		0.122668	5.89509	0.338668		0.125691	4.43338	0.336691		0.111879	3.81256	0.330879			0.033235	7.06447	0.383235		0.167018	-12.015	0.517018		0.033037	5.28973	0.383037		0.167374	-10.3079	0.517374		0.167294	-10.5085	0.517294		0.033107	7.49843	0.383107
			0.128221	4.56648	0.347221		0.296222	4.48955	0.515222		0.127783	5.95524	0.343783		0.130712	4.56199	0.341712		0.116847	3.87424	0.335847			0.0383154	6.82842	0.388315		0.161964	-12.1039	0.511964		0.0381517	4.89228	0.388152		0.162361	-10.2422	0.512361		0.162317	-10.5856	0.512317		0.0381253	7.59904	0.388125
			0.133289	4.30692	0.352289		0.301238	4.51223	0.520238		0.13274	5.92271	0.34874		0.135724	4.8023	0.346724		0.121839	3.88556	0.340839			0.0433421	6.51436	0.393342		0.156997	-12.3315	0.506997		0.0432911	4.54842	0.393291		0.157381	-10.3588	0.507381		0.15733	-10.5998	0.50733		0.0430912	7.6824	0.393091
			0.138258	4.16464	0.357258		0.306232	4.40616	0.525232		0.137682	5.83622	0.353682		0.140695	4.88919	0.351695		0.126825	3.83634	0.345825			0.048289	6.12502	0.398289		0.152017	-12.6194	0.502017		0.048264	4.30576	0.398264		0.152368	-10.4214	0.502368		0.152285	-10.5245	0.502285		0.0480842	7.69429	0.398084
			0.14318	4.02604	0.36218		0.311178	4.34278	0.530178		0.142697	5.80094	0.358697		0.145676	4.99456	0.356676		0.131847	3.85164	0.350847			0.0532688	5.91529	0.403269		0.146998	-12.5987	0.496998		0.0532422	4.26069	0.403242		0.147355	-10.3663	0.497355		0.147316	-10.7731	0.497316		0.0530987	7.72725	0.403099
			0.14826	3.85014	0.36726		0.316201	4.3733	0.535201		0.147724	5.72317	0.363724		0.150674	5.05802	0.361674		0.136875	3.89126	0.355875			0.0583217	5.45437	0.408322		0.142038	-12.5226	0.492038		0.0582727	4.08755	0.408273		0.142373	-10.4239	0.492373		0.142327	-11.01	0.492327		0.0581036	7.69002	0.408104
			0.153224	3.90525	0.372224		0.321215	4.41425	0.540215		0.152764	5.68856	0.368764		0.155701	5.10075	0.366701		0.141837	3.88629	0.360837			0.0632966	5.21218	0.413297		0.137023	-12.6479	0.487023		0.0632647	3.88984	0.413265		0.137417	-10.5439	0.487417		0.137306	-11.1466	0.487306		0.0631431	7.77083	0.413143
			0.158214	3.86023	0.377214		0.326189	4.38286	0.545189		0.157763	5.65092	0.373763		0.160642	5.06063	0.371642		0.146788	3.90263	0.365788			0.0684101	4.83917	0.41841		0.131944	-12.7519	0.481944		0.0682581	3.68317	0.418258		0.132359	-10.7044	0.482359		0.132287	-11.259	0.482287		0.0681061	7.76265	0.418106
			0.163272	3.75155	0.382272		0.3312	4.30326	0.5502		0.162732	5.53229	0.378732		0.165697	5.15269	0.376697		0.151855	3.87627	0.370855			0.0734485	4.57758	0.423449		0.126997	-13.0106	0.476997		0.0732666	3.47965	0.423267		0.127344	-10.9699	0.477344		0.127298	-11.3944	0.477298		0.0730995	7.81611	0.4231
			0.168228	3.71657	0.387228		0.336228	4.17927	0.555228		0.167785	5.5514	0.383785		0.170713	5.22809	0.381713		0.156829	3.91047	0.375829			0.0785013	4.38686	0.428501		0.121976	-13.0918	0.471976		0.0782716	3.4761	0.428272		0.122412	-10.8996	0.472412		0.122286	-11.5471	0.472286		0.0781175	7.81684	0.428117
			0.173248	3.85499	0.392248		0.341232	4.19305	0.560232		0.172717	5.60587	0.388717		0.175643	5.13691	0.386643		0.16184	3.89021	0.38084			0.0835118	4.24137	0.433512		0.116997	-13.0532	0.466997		0.0832306	3.32232	0.433231		0.117376	-10.9012	0.467376		0.117313	-11.5739	0.467312		0.0831389	7.85047	0.433139
			0.178204	3.82868	0.397204		0.346197	4.08946	0.565197		0.177762	5.62919	0.393762		0.180673	5.18059	0.391673		0.166848	3.88077	0.385848			0.0885623	4.07354	0.438562		0.111985	-13.267	0.461985		0.0882415	3.31336	0.438241		0.112416	-11.0695	0.462416		0.11226	-11.5535	0.46226		0.0880957	7.89135	0.438096
			0.183212	3.73013	0.402212		0.351255	4.05486	0.570255		0.182715	5.67104	0.398715		0.185652	5.26271	0.396652		0.171828	3.87376	0.390828			0.0935162	3.84854	0.443516		0.106976	-13.1334	0.456976		0.0932694	3.19462	0.443269		0.107358	-11.1376	0.457358		0.107303	-11.5535	0.457303		0.0931246	7.95367	0.443125
			0.188253	3.82821	0.407253		0.356166	4.10667	0.575166		0.187756	5.68423	0.403756		0.190671	5.39292	0.401671		0.176867	3.91583	0.395867			0.0985218	3.76733	0.448522		0.101981	-13.3316	0.451981		0.0982268	3.10297	0.448227		0.102328	-11.0579	0.452328		0.102312	-11.5832	0.452312		0.098101	7.94511	0.448101
			0.1932	3.86439	0.4122		0.361195	4.14574	0.580195		0.192721	5.67443	0.408721		0.195704	5.51814	0.406704		0.181795	3.95983	0.400795			0.10348	3.64953	0.45348		0.0970184	-13.3715	0.447018		0.103243	3.03251	0.453243		0.0973516	-11.2531	0.447352		0.0973266	-11.5703	0.447327		0.103113	7.96168	0.453113
			0.198245	3.91202	0.417245		0.366273	4.09759	0.585273		0.197784	5.73715	0.413784		0.200678	5.63433	0.411678		0.186816	3.98809	0.405816			0.108526	3.60758	0.458526		0.0919743	-13.2005	0.441974		0.108214	2.92767	0.458214		0.0923824	-11.4152	0.442382		0.0923259	-11.5175	0.442326		0.108145	7.96082	0.458145
			0.203277	3.94847	0.422277		0.371219	3.99855	0.590219		0.202736	5.74305	0.418736		0.205687	5.74733	0.416687		0.191844	3.98752	0.410844			0.113486	3.4734	0.463486		0.0869672	-13.3643	0.436967		0.113226	2.87093	0.463226		0.08735	-11.4957	0.43735		0.0873003	-11.6968	0.4373		0.11311	7.95302	0.46311
			0.208196	3.98665	0.427196		0.376122	3.92523	0.595122		0.207802	5.74578	0.423802		0.210726	5.80292	0.421726		0.196812	4.03057	0.415812			0.118555	3.49108	0.468555		0.0819637	-13.699	0.431964		0.11824	2.87815	0.46824		0.082389	-11.3939	0.432389		0.0822986	-11.7619	0.432299		0.115827	7.94706	0.465827
			0.213287	3.9849	0.432287		0.381154	3.75353	0.600154		0.212743	5.68619	0.428743		0.215667	5.71331	0.426667		0.201859	4.01743	0.420859			0.123479	3.37319	0.473479		0.0769824	-13.5945	0.426982		0.123292	2.83983	0.473292		0.0774106	-11.4908	0.427411		0.0773149	-11.8398	0.427315		0.115952	8.05691	0.465952
			0.21827	4.08845	0.43727		0.38619	3.6853	0.60519		0.217686	5.79615	0.433686		0.220651	5.6267	0.431651		0.206855	4.01259	0.425855			0.128495	3.29187	0.478495		0.0719532	-13.7589	0.421953		0.128226	2.92066	0.478226		0.072394	-11.5832	0.422394		0.0723038	-12.134	0.422304		0.118476	8.00067	0.468476
			0.22326	4.12736	0.44226		0.391179	3.76736	0.610179		0.222688	5.82403	0.438688		0.225637	5.75189	0.436637		0.211882	4.02576	0.430882			0.133496	3.23077	0.483496		0.0669941	-13.9682	0.416994		0.133251	2.87779	0.483251		0.0673614	-11.7013	0.417361		0.0673185	-12.1729	0.417318		0.123532	7.91401	0.473532
			0.228296	4.12995	0.447296		0.396269	3.62048	0.615269		0.227682	5.84346	0.443682		0.230666	5.92265	0.441666		0.216863	4.07376	0.435863			0.13852	3.20541	0.48852		0.0620069	-14.0205	0.412007		0.138221	2.85642	0.488221		0.062419	-11.5763	0.412419		0.0623246	-12.3725	0.412325		0.12853	7.92139	0.47853
			0.233262	4.20174	0.452262		0.401193	3.48298	0.620193		0.232698	5.9309	0.448698		0.235682	6.05775	0.446682		0.221825	4.0461	0.440825			0.14345	3.26781	0.49345		0.0569673	-14.2525	0.406967		0.143237	2.8837	0.493237		0.0574228	-11.6874	0.407423		0.0573134	-12.4236	0.407313		0.133533	7.94599	0.483533
			0.23824	4.16703	0.45724		0.406162	3.53146	0.625162		0.237749	5.96922	0.453749		0.240692	6.06106	0.451692		0.226868	4.06881	0.445868			0.14848	3.25596	0.49848		0.0519988	-14.318	0.401999		0.148213	2.89934	0.498213		0.052347	-11.592	0.402347		0.0522939	-12.6387	0.402294		0.138542	7.93179	0.488542
			0.24325	4.09853	0.46225		0.411262	3.60131	0.630262		0.242752	6.04105	0.458752		0.245657	6.14761	0.456657		0.231864	4.08278	0.450864			0.153493	3.19435	0.503493		0.0470651	-14.3059	0.397065		0.153233	2.86448	0.503233		0.0474176	-11.7769	0.397418		0.0472682	-12.7836	0.397268		0.143533	7.93198	0.493533
			0.248233	4.18796	0.467233		0.416154	3.6882	0.635154		0.247724	5.99282	0.463724		0.250678	6.13086	0.461678		0.236839	4.06122	0.455839			0.158477	3.14068	0.508477		0.04199	-14.3103	0.39199		0.158241	2.77691	0.508241		0.0424075	-11.7229	0.392408		0.0423235	-12.8916	0.392324		0.148531	7.8651	0.498531
			0.253282	4.22209	0.472282		0.421193	3.59735	0.640193		0.252671	6.00609	0.468671		0.255633	6.1922	0.466633		0.241883	4.08552	0.460883			0.163473	3.1439	0.513473		0.0369755	-14.3886	0.386976		0.163227	2.82757	0.513227		0.0373689	-11.7559	0.387369		0.0373149	-12.9061	0.387315		0.153536	7.85539	0.503536
			0.258267	4.25557	0.477267		0.426206	3.54722	0.645206		0.257696	5.98264	0.473696		0.260725	6.30281	0.471725		0.246888	4.06573	0.465888			0.16848	3.10029	0.51848		0.0319493	-14.4948	0.381949		0.168147	2.87302	0.518147		0.0323637	-11.8087	0.382364		0.032277	-12.8628	0.382277		0.158493	7.87072	0.508493
			0.263226	4.21467	0.482226		0.431199	3.50522	0.650199		0.262691	5.98959	0.478691		0.265694	6.3463	0.476694		0.251863	4.08576	0.470863			0.173538	3.01398	0.523538		0.0270036	-14.6089	0.377004		0.173248	2.84401	0.523248		0.0273579	-11.8538	0.377358		0.0273022	-12.8552	0.377302		0.163457	7.82378	0.513457
			0.268247	4.18465	0.487247		0.436201	3.49645	0.655201		0.267727	5.99867	0.483727		0.270736	6.40813	0.481736		0.25682	4.09696	0.47582			0.178489	2.99141	0.528489		0.0219584	-14.4905	0.371958		0.17829	2.92891	0.52829		0.0223812	-11.8532	0.372381		0.0223287	-13.0351	0.372329		0.168521	7.8302	0.518521
			0.27326	4.19584	0.49226		0.441216	3.3886	0.660216		0.272648	6.07053	0.488648		0.275703	6.42861	0.486703		0.26181	4.1227	0.48081			0.18347	2.98389	0.53347		0.0169653	-14.6028	0.366965		0.183204	2.89341	0.533204		0.0173568	-11.8894	0.367357		0.0172611	-13.0506	0.367261		0.173519	7.76884	0.523519
			0.278268	4.19387	0.497268		0.446227	3.2404	0.665227		0.277662	6.12094	0.493662		0.280648	6.48739	0.491648		0.266848	4.10753	0.485848			0.188478	3.01547	0.538478		0.0119958	-14.6473	0.361996		0.188257	2.88262	0.538257		0.0124131	-12.1067	0.362413		0.0123025	-13.1416	0.362302		0.178545	7.79362	0.528545
			0.283234	4.11643	0.502234		0.451184	3.0916	0.670184		0.282731	6.15281	0.498731		0.285711	6.54719	0.496711		0.271846	4.14181	0.490846			0.193496	3.01731	0.543496		0.00700646	-14.7576	0.357006		0.193243	2.83138	0.543243		0.00733187	-11.8912	0.357332		0.00727287	-13.2423	0.357273		0.18352	7.77175	0.53352
			0.288295	4.23081	0.507295		0.456194	3.10431	0.675194		0.287702	6.12856	0.503702		0.290708	6.50349	0.501708		0.276843	4.15735	0.495843			0.19851	3.02777	0.54851		0.0019364	-14.7281	0.351936		0.198208	2.83211	0.548208		0.00233774	-12.0985	0.352338		0.00235267	-13.1491	0.352353		0.188528	7.71347	0.538528
			0.293248	4.16889	0.512248		0.461145	3.10571	0.680145		0.292705	6.16	0.508705		0.29569	6.38338	0.50669		0.281822	4.18161	0.500822			0.203512	2.9054	0.553512		-0.00301172	-14.7747	0.346988		0.20325	2.87261	0.55325		-0.00258461	-11.9319	0.347415		-0.00269518	-13.2216	0.347305		0.193495	7.62572	0.543495
			0.298215	4.13937	0.517215		0.466215	3.06085	0.685215		0.297647	6.23424	0.513647		0.300726	6.47659	0.511726		0.28688	4.17508	0.50588			0.208483	2.99545	0.558483		-0.00799498	-15.0504	0.342005		0.208234	2.8734	0.558234		-0.00767783	-12.1699	0.342322		-0.00775381	-13.2242	0.342246		0.198533	7.64403	0.548533
			0.303248	4.10416	0.522248		0.47122	3.08622	0.69022		0.302733	6.19789	0.518733		0.305676	6.62559	0.516676		0.291859	4.1728	0.510859			0.213517	3.06281	0.563517		-0.0130084	-15.0009	0.336992		0.213275	2.84308	0.563275		-0.0126349	-12.089	0.337365		-0.0126996	-13.3683	0.3373		0.203524	7.55641	0.553524
			0.308225	4.09162	0.527225		0.476224	3.11233	0.695224		0.307744	6.08796	0.523744		0.310698	6.76004	0.521698		0.296849	4.15252	0.515849			0.218449	3.11946	0.568449		-0.0179723	-15.0166	0.332028		0.218249	2.79113	0.568249		-0.0176076	-12.1127	0.332392		-0.0176722	-13.6204	0.332328		0.208503	7.54757	0.558503
			0.31326	4.03389	0.53226		0.481206	3.17087	0.700206		0.312706	6.05025	0.528706		0.315734	6.80927	0.526734		0.301807	4.09998	0.520807			0.223487	3.05713	0.573487		-0.023017	-15.1587	0.326983		0.223237	2.76287	0.573237		-0.0226242	-12.1438	0.327376		-0.0227223	-13.5834	0.327278		0.213512	7.4995	0.563512
			0.318242	4.0505	0.537242		0.486163	3.21856	0.705163		0.317746	6.06123	0.533746		0.32075	6.85063	0.53175		0.306858	4.07719	0.525858			0.228498	3.01131	0.578498		-0.0280081	-15.433	0.321992		0.228241	2.73983	0.578241		-0.0276391	-12.2818	0.322361		-0.0276926	-13.7349	0.322307		0.218516	7.39226	0.568516
			0.323311	4.04768	0.542311		0.491199	3.19298	0.710199		0.322724	6.07566	0.538724		0.325668	6.90248	0.536668		0.311834	4.15838	0.530834			0.23351	2.97457	0.58351		-0.033001	-15.715	0.316999		0.233235	2.75664	0.583235		-0.0326436	-12.2804	0.317356		-0.032728	-13.7713	0.317272		0.223542	7.36994	0.573542
			0.328212	3.98359	0.547212		0.495958	3.24507	0.714958		0.327761	6.10564	0.543761		0.330754	6.90903	0.541754		0.316835	4.23336	0.535835			0.238473	2.95213	0.588473		-0.0380023	-15.9439	0.311998		0.238246	2.73946	0.588246		-0.0376349	-12.2868	0.312365		-0.0376861	-13.8312	0.312314		0.228507	7.354	0.578507
			0.33325	3.89185	0.55225		0.500793	3.27975	0.719793		0.332754	6.07885	0.548754		0.335699	6.90176	0.546699		0.321884	4.27109	0.540884			0.243483	3.03124	0.593483		-0.043056	-16.1232	0.306944		0.243218	2.75351	0.593218		-0.0426352	-12.4584	0.307365		-0.0427003	-13.9303	0.3073		0.23354	7.29295	0.58354
			0.338226	3.89952	0.557226		0.505792	3.28104	0.724792		0.337731	6.05557	0.553731		0.340654	6.91418	0.551654		0.326863	4.33229	0.545863			0.248484	2.9961	0.598484		-0.0480243	-16.2724	0.301976		0.24824	2.73462	0.59824		-0.04763	-12.6463	0.30237		-0.0477142	-14.2699	0.302286		0.238476	7.26118	0.588476
			0.343235	3.87466	0.562235		0.510763	3.32053	0.729763		0.342752	6.02416	0.558752		0.345721	6.92471	0.556721		0.331867	4.34213	0.550867			0.253489	3.04069	0.603489		-0.053004	-16.8263	0.296996		0.253233	2.78345	0.603233		-0.0526092	-12.6022	0.297391		-0.0527215	-14.2852	0.297279		0.24353	7.19914	0.59353
			0.348222	3.77448	0.567222		0.515833	3.42736	0.734833		0.347716	6.00091	0.563716		0.350712	6.90614	0.561712		0.336827	4.33704	0.555827			0.258497	2.97674	0.608497		-0.0579732	-17.2542	0.292027		0.258183	2.67897	0.608183		-0.0576006	-12.7746	0.292399		-0.0577387	-14.2544	0.292261		0.248524	7.14395	0.598524
			0.353316	3.77323	0.572316		0.520829	3.46687	0.739829		0.352724	5.94488	0.568724		0.355696	6.96904	0.566696		0.341839	4.35433	0.560839			0.263463	2.9684	0.613463		-0.0629936	-17.4871	0.287006		0.263192	2.55978	0.613192		-0.0626001	-12.971	0.2874		-0.062736	-14.5213	0.287264		0.253535	7.0865	0.603535
			0.358265	3.77252	0.577265		0.525846	3.62497	0.744846		0.357752	5.94736	0.573752		0.360726	6.98863	0.571726		0.346865	4.33852	0.565865			0.268478	2.81613	0.618478		-0.0680629	-17.6303	0.281937		0.268249	2.58425	0.618249		-0.0676046	-13.0662	0.282395		-0.0677484	-14.5988	0.282252		0.258504	7.09463	0.608504
			0.363277	3.70392	0.582277		0.530798	3.76843	0.749798		0.362684	5.95972	0.578684		0.365766	6.96157	0.576766		0.351882	4.33059	0.570882			0.273472	2.78369	0.623472		-0.0730904	-17.9479	0.27691		0.273198	2.64479	0.623198		-0.0725753	-13.1319	0.277425		-0.0727115	-14.8204	0.277288		0.263492	6.97675	0.613492
			0.36827	3.68713	0.58727		0.535812	3.90224	0.754812		0.367687	5.97958	0.583687		0.370717	6.98682	0.581717		0.356827	4.37709	0.575827			0.278519	2.75606	0.628519		-0.0780079	-18.064	0.271992		0.278224	2.64519	0.628224		-0.0775882	-13.3703	0.272412		-0.0777423	-14.7608	0.272258		0.268483	6.95452	0.618483
			0.373246	3.67543	0.592246		0.540767	4.01244	0.759767		0.372719	5.95038	0.588719		0.375721	7.00158	0.586721		0.361811	4.42164	0.580811			0.28344	2.74323	0.63344		-0.0830196	-18.2641	0.26698		0.283194	2.61534	0.633194		-0.0826481	-13.5513	0.267352		-0.0827044	-14.6979	0.267296		0.273473	6.92652	0.623473
			0.378248	3.74173	0.597248		0.545803	4.04904	0.764803		0.377703	5.94594	0.593703		0.380709	7.05155	0.591709		0.366839	4.45059	0.585839			0.288489	2.74918	0.638489		-0.0880309	-18.5754	0.261969		0.288209	2.61617	0.638209		-0.0876515	-13.5489	0.262348		-0.0876682	-14.9361	0.262332		0.278505	6.86585	0.628505
			0.383236	3.69881	0.602236		0.550832	4.18077	0.769832		0.382738	5.89501	0.598738		0.385674	7.05472	0.596674		0.37181	4.44337	0.59081			0.293504	2.7525	0.643504		-0.0930235	-19.0995	0.256977		0.293229	2.6114	0.643229		-0.0925795	-13.8605	0.257421		-0.0926958	-14.8527	0.257304		0.283479	6.80447	0.633479
			0.38825	3.67306	0.60725		0.555817	4.35819	0.774817		0.387733	5.91557	0.603733		0.390669	7.07751	0.601669		0.376885	4.44826	0.595885			0.298486	2.74724	0.648486		-0.0979873	-19.3572	0.252013		0.298223	2.58902	0.648223		-0.0976217	-13.9018	0.252378		-0.0976934	-15.0879	0.252307		0.288515	6.79077	0.638515
			0.393226	3.62391	0.612226		0.560795	4.59929	0.779795		0.392667	5.85636	0.608667		0.395727	7.10629	0.606727		0.381799	4.45271	0.600799			0.303512	2.80159	0.653512		-0.103021	-19.6394	0.246979		0.303236	2.56912	0.653236		-0.102611	-14.069	0.247389		-0.102708	-15.1777	0.247292		0.293524	6.74904	0.643524
			0.398259	3.62172	0.617259		0.56582	4.89119	0.78482		0.397677	5.8653	0.613677		0.400657	7.07169	0.611657		0.386816	4.49687	0.605816			0.308497	2.77521	0.658497		-0.108034	-19.8212	0.241966		0.308225	2.52525	0.658225		-0.107589	-14.1733	0.242411		-0.107672	-15.4757	0.242328		0.298528	6.68754	0.648528
			0.403251	3.58478	0.622251		0.570805	5.17435	0.789805		0.402743	5.85944	0.618743		0.405721	7.09342	0.616721		0.391889	4.53445	0.610889			0.31349	2.70448	0.66349		-0.113028	-20.0193	0.236972		0.313229	2.51498	0.663229		-0.112623	-14.2402	0.237377		-0.112715	-15.6626	0.237285		0.303511	6.66371	0.653511
			0.408315	3.58486	0.627315		0.575806	5.46387	0.794806		0.407773	5.83787	0.623773		0.410691	7.06041	0.621691		0.396827	4.57604	0.615827			0.318517	2.66954	0.668517		-0.118011	-20.6613	0.231989		0.318207	2.50663	0.668207		-0.117665	-14.4881	0.232335		-0.117708	-15.4036	0.232292		0.308518	6.62059	0.658518
			0.413305	3.5357	0.632305		0.580925	5.75068	0.799925		0.412684	5.79661	0.628684		0.415641	7.07284	0.626641		0.401862	4.60706	0.620862			0.323465	2.6571	0.673465		-0.123032	-20.9848	0.226968		0.323202	2.52711	0.673202		-0.122632	-14.4986	0.227368		-0.122672	-15.6142	0.227328		0.313516	6.5732	0.663516
			0.418248	3.53594	0.637248		0.585805	6.06987	0.804805		0.417712	5.81864	0.633712		0.420724	7.06483	0.631724		0.406867	4.62784	0.625867			0.328509	2.51022	0.678509		-0.127987	-21.0963	0.222013		0.328214	2.43887	0.678214		-0.127582	-14.6865	0.222418		-0.127727	-15.7467	0.222273		0.31855	6.56626	0.66855
			0.421698	3.52321	0.640698		0.590872	6.39028	0.809872		0.422663	5.79735	0.638663		0.425718	7.07194	0.636718		0.411803	4.65074	0.630803			0.333496	2.43234	0.683496		-0.133004	-21.5372	0.216996		0.333204	2.49368	0.683204		-0.132587	-14.8153	0.217413		-0.132711	-15.5534	0.217289		0.3235	6.51332	0.6735
			0.422662	3.27299	0.641662		0.595833	6.74371	0.814833		0.427673	5.78156	0.643673		0.4307	7.06697	0.6417		0.416849	4.72946	0.635849			0.338463	2.39008	0.688463		-0.138016	-21.9497	0.211984		0.338203	2.49422	0.688203		-0.137572	-14.9372	0.212428		-0.137655	-16.0016	0.212345		0.328482	6.49888	0.678482
			0.425336	3.45576	0.644336		0.599356	6.9842	0.818356		0.432688	5.80787	0.648688		0.43571	7.09951	0.64671		0.42182	4.73731	0.64082			0.343451	2.39276	0.693451		-0.143029	-22.3731	0.206971		0.343205	2.52059	0.693205		-0.142624	-15.0326	0.207376		-0.142701	-16.21	0.207299		0.333518	6.46518	0.683518
			0.430408	3.35168	0.649408		0.600292	7.12368	0.819292		0.437706	5.77902	0.653706		0.4407	7.10668	0.6517		0.426836	4.76846	0.645836			0.348459	2.38829	0.698459		-0.148015	-22.4875	0.201985		0.348215	2.65829	0.698215		-0.147595	-15.172	0.202405		-0.147679	-16.3243	0.202321		0.338536	6.40721	0.688536
			0.435373	3.37625	0.654373		0.600416	7.27269	0.819416		0.442765	5.79331	0.658765		0.445724	7.09025	0.656724		0.431837	4.86775	0.650837			0.353476	2.37011	0.703476		-0.153026	-22.7697	0.196974		0.353206	2.62395	0.703206		-0.152611	-15.3153	0.197389		-0.15273	-16.3912	0.19727		0.34348	6.38769	0.69348
			0.440386	3.35098	0.659386		0.597647	3.41726	0.816647		0.447752	5.76922	0.663752		0.450671	7.11344	0.661671		0.436841	4.88503	0.655841			0.358484	2.38978	0.708484		-0.158026	-22.8247	0.191974		0.358227	2.64583	0.708227		-0.157626	-15.4005	0.192374		-0.157704	-16.4839	0.192296		0.348524	6.36231	0.698524
			0.445297	3.29963	0.664297		0.59255	-0.725099	0.81155		0.452746	5.78811	0.668746		0.455689	7.0691	0.666689		0.441847	4.952	0.660847			0.363452	2.39437	0.713452		-0.162999	-22.9955	0.187001		0.363211	2.67222	0.713211		-0.162613	-15.4838	0.187387		-0.162678	-16.8296	0.187322		0.35352	6.35107	0.70352
			0.450401	3.21205	0.669401		0.58761	-3.06745	0.80661		0.4577	5.80997	0.6737		0.460725	7.10414	0.671725		0.446878	4.98981	0.665878			0.368493	2.34614	0.718493		-0.168023	-23.2867	0.181977		0.368241	2.68227	0.718241		-0.16759	-15.6741	0.18241		-0.167745	-16.9674	0.182255		0.358535	6.36142	0.708535
			0.455314	3.1674	0.674314		0.582612	-4.71091	0.801612		0.462783	5.77808	0.678783		0.465741	7.12144	0.67674		0.451857	5.0496	0.670857			0.373504	2.41951	0.723504		-0.173026	-23.5618	0.176974		0.373281	2.70128	0.723281		-0.172633	-15.897	0.177367		-0.172675	-17.4508	0.177325		0.36353	6.32661	0.71353
			0.460309	3.09977	0.679309		0.577597	-5.80038	0.796597		0.467734	5.80184	0.683734		0.470723	7.1574	0.681723		0.45684	5.11054	0.67584			0.378448	2.42821	0.728448		-0.178032	-23.8821	0.171968		0.378208	2.71176	0.728208		-0.177603	-16.1516	0.172397		-0.177707	-17.8044	0.172293		0.368516	6.34492	0.718516
			0.465413	3.10594	0.684413		0.572561	-6.55289	0.791561		0.472719	5.78027	0.688719		0.475729	7.11494	0.686729		0.46179	5.16627	0.68079			0.383469	2.48393	0.733469		-0.18301	-24.1026	0.16699		0.383225	2.65297	0.733225		-0.182591	-16.3848	0.167409		-0.182713	-18.0788	0.167287		0.373534	6.35224	0.723534
			0.47031	3.19496	0.68931		0.56754	-7.16215	0.78654		0.477725	5.77807	0.693725		0.480782	7.20326	0.691782		0.466853	5.21341	0.685853			0.388471	2.46626	0.738471		-0.188	-24.3747	0.162		0.388239	2.68355	0.738239		-0.187623	-16.7669	0.162377		-0.187754	-18.4461	0.162246		0.378496	6.32143	0.728496
			0.475345	3.18914	0.694345		0.562534	-7.67428	0.781534		0.482699	5.80353	0.698699		0.485689	7.21603	0.696689		0.471824	5.24685	0.690824			0.393434	2.45257	0.743434		-0.193034	-25.0009	0.156966		0.393214	2.70663	0.743214		-0.192622	-17.1555	0.157378		-0.192665	-18.7899	0.157335		0.38358	6.29821	0.73358
			0.480402	3.10321	0.699402		0.557575	-8.07644	0.776575		0.487689	5.81189	0.703689		0.490679	7.25596	0.701679		0.476861	5.30736	0.695861			0.39849	2.42557	0.74849		-0.198025	-25.1996	0.151975		0.398234	2.75272	0.748234		-0.197592	-17.6411	0.152408		-0.197735	-19.2083	0.152265		0.38855	6.27208	0.73855
			0.485377	2.97254	0.704377		0.552605	-8.39598	0.771605		0.49267	5.90184	0.70867		0.495632	7.32748	0.706632		0.481807	5.36501	0.700807			0.403475	2.48575	0.753475		-0.20301	-25.4528	0.14699		0.403323	2.84227	0.753323		-0.202636	-18.2208	0.147364		-0.202744	-19.8104	0.147256		0.393503	6.28943	0.743503
			0.490353	2.88223	0.709353		0.547607	-8.69893	0.766607		0.497578	5.9004	0.713578		0.50068	7.32808	0.71168		0.486899	5.41396	0.705899			0.408475	2.51345	0.758475		-0.208063	-25.8866	0.141937		0.408227	2.93758	0.758227		-0.207624	-18.2792	0.142376		-0.207727	-20.374	0.142273		0.398542	6.2971	0.748542
			0.495367	2.98245	0.714367		0.542639	-8.94909	0.761639		0.502562	5.94188	0.718562		0.505718	7.38185	0.716718		0.491656	5.50224	0.710656			0.413509	2.51979	0.763509		-0.213075	-26.0534	0.136925		0.413228	3.04716	0.763228		-0.212583	-18.6181	0.137417		-0.212719	-20.9204	0.137281		0.403549	6.28043	0.753549
			0.500336	2.98453	0.719336		0.537594	-9.13567	0.756594		0.507615	5.9393	0.723615		0.510692	7.4309	0.721692		0.496417	5.53673	0.715417			0.418516	2.62585	0.768516		-0.218037	-26.4607	0.131962		0.41825	3.11889	0.76825		-0.217626	-19.149	0.132374		-0.217766	-21.6405	0.132234		0.408531	6.29893	0.758531
			0.505343	3.03746	0.724343		0.532577	-9.3272	0.751577		0.512633	6.00223	0.728633		0.515752	7.47304	0.726752		0.50136	5.62896	0.72036			0.423507	2.78596	0.773507		-0.22304	-26.9494	0.12696		0.423224	3.20831	0.773224		-0.222598	-19.5143	0.127402		-0.222709	-22.6492	0.127291		0.413492	6.29225	0.763492
			0.510319	3.09137	0.729319		0.527603	-9.47815	0.746603		0.517634	6.09644	0.733634		0.520759	7.52733	0.731759		0.506444	5.67753	0.725444			0.428518	2.95796	0.778518		-0.228029	-27.2585	0.121971		0.4282	3.30254	0.7782		-0.227615	-19.9486	0.122385		-0.227709	-23.5728	0.122291		0.418561	6.26223	0.768561
			0.515364	3.11304	0.734364		0.522562	-9.57634	0.741562		0.52261	6.10351	0.73861		0.525792	7.56632	0.736792		0.511457	5.75404	0.730457			0.433462	3.04856	0.783462		-0.233075	-27.9839	0.116925		0.433227	3.37246	0.783227		-0.232647	-20.545	0.117353		-0.232684	-24.5775	0.117316		0.423517	6.28209	0.773517
			0.520337	3.20297	0.739337		0.5176	-9.61138	0.7366		0.527638	6.17013	0.743638		0.530763	7.62921	0.741763		0.516478	5.79275	0.735478			0.438444	3.19941	0.788444		-0.238044	-28.5931	0.111956		0.438249	3.46429	0.788249		-0.237637	-21.1565	0.112363		-0.237703	-25.3171	0.112297		0.428496	6.29012	0.778496
			0.525384	3.31992	0.744384		0.512669	-9.66447	0.731669		0.53259	6.23159	0.74859		0.535673	7.69102	0.746673		0.521414	5.90921	0.740414			0.443475	3.46941	0.793475		-0.243057	-29.3175	0.106943		0.443301	3.57182	0.793301		-0.242592	-21.7672	0.107408		-0.242721	-26.2392	0.107279		0.433539	6.31492	0.783539
			0.53037	3.42928	0.74937		0.50765	-9.74032	0.72665		0.537625	6.29425	0.753625		0.5407	7.75827	0.7517		0.526472	5.97898	0.745472			0.448481	3.6869	0.798481		-0.248022	-30.0382	0.101978		0.448244	3.72243	0.798244		-0.247641	-22.8125	0.102359		-0.247706	-27.002	0.102294		0.438531	6.3343	0.788531
			0.535379	3.49062	0.754379		0.502589	-9.8056	0.721589		0.542577	6.38136	0.758577		0.545717	7.84635	0.756717		0.531385	6.04481	0.750385			0.453471	3.91849	0.803471		-0.253011	-30.6169	0.0969887		0.453237	3.84245	0.803237		-0.252614	-23.1378	0.0973863		-0.252716	-28.2668	0.0972837		0.443531	6.3241	0.793531
			0.54037	3.51116	0.75937		0.497622	-9.75098	0.716622		0.547579	6.44177	0.763579		0.550736	7.92381	0.761736		0.536406	6.08796	0.755406			0.458505	4.23356	0.808505		-0.258074	-31.4716	0.0919256		0.458261	4.03015	0.808261		-0.257629	-24.505	0.0923707		-0.257722	-29.6543	0.0922782		0.448479	6.33368	0.798479
			0.545366	3.67728	0.764366		0.492561	-9.71094	0.711561		0.552569	6.5642	0.768569		0.555735	8.00648	0.766735		0.5415	6.15199	0.7605			0.463509	4.50404	0.813509		-0.263053	-32.5785	0.0869472		0.463229	4.24472	0.813229		-0.26262	-25.4245	0.0873804		-0.262716	-30.9241	0.0872842		0.453471	6.34113	0.803471
			0.550378	3.91196	0.769378		0.487565	-9.78219	0.706565		0.557631	6.63271	0.773631		0.560704	8.11361	0.771704		0.546417	6.21668	0.765417			0.4685	4.78315	0.8185		-0.268044	-33.8448	0.0819556		0.468268	4.52052	0.818268		-0.267639	-26.5193	0.0823608		-0.267745	-32.2618	0.082255		0.458491	6.38574	0.808491
			0.555367	4.15804	0.774367		0.482528	-9.81408	0.701528		0.562656	6.74827	0.778656		0.565691	8.21742	0.776691		0.551417	6.30649	0.770417			0.473506	5.13155	0.823506		-0.272999	-34.9436	0.0770014		0.473247	4.88142	0.823247		-0.272583	-27.6731	0.0774165		-0.272698	-34.1271	0.0773025		0.463499	6.41176	0.813499
			0.560413	4.4076	0.779413		0.477552	-9.95814	0.696552		0.567601	6.85445	0.783601		0.570759	8.33425	0.781759		0.556486	6.40746	0.775486			0.478482	5.56716	0.828482		-0.278041	-36.5385	0.0719589		0.478248	5.20223	0.828248		-0.277605	-29.2605	0.0723951		-0.277743	-36.3424	0.0722574		0.468541	6.44538	0.818541
			0.565408	4.63216	0.784408		0.472573	-10.0764	0.691573		0.572559	6.99031	0.788559		0.575757	8.41405	0.786757		0.561493	6.49703	0.780493			0.483193	5.9207	0.833193		-0.283049	-37.9488	0.0669513		0.483139	5.43484	0.833139		-0.282642	-30.3973	0.0673584		-0.282721	-38.5501	0.0672791		0.473498	6.51028	0.823498
			0.57033	4.87737	0.78933		0.467591	-9.93979	0.686591		0.577611	7.1465	0.793611		0.580709	8.56258	0.791709		0.566502	6.60023	0.785502			0.487623	6.28654	0.837623		-0.288033	-39.114	0.0619669		0.487813	5.74055	0.837813		-0.287648	-32.2151	0.0623519		-0.287745	-40.6377	0.0622551		0.4785	6.6189	0.8285
			0.575379	5.15318	0.794379		0.462545	-9.92409	0.681545		0.582594	7.28688	0.798594		0.585725	8.65624	0.796725		0.571461	6.71332	0.790461			0.491963	6.62558	0.841963		-0.29306	-41.087	0.05694		0.492186	6.02297	0.842186		-0.292601	-33.973	0.0573994		-0.292717	-42.5056	0.0572831		0.483316	6.67127	0.833316
			0.580385	5.49686	0.799385		0.457515	-9.89753	0.676515		0.587568	7.42259	0.803568		0.590712	8.84038	0.801712		0.57648	6.82248	0.79548			0.49642	6.9614	0.84642		-0.297682	-42.7715	0.0523183		0.496658	6.35248	0.846658		-0.297465	-35.9421	0.0525351		-0.297534	-44.6814	0.0524661		0.487901	6.82795	0.837901
			0.5853	5.74432	0.8043		0.452536	-9.82963	0.671536		0.592613	7.63001	0.808613		0.595836	8.95123	0.806836		0.581443	6.97189	0.800443			0.499514	7.21037	0.849514		-0.299517	-43.7673	0.0504831		0.499543	6.54539	0.849543		-0.299613	-36.9482	0.0503874		-0.29984	-45.4727	0.0501604		0.492459	6.90774	0.842459
			0.590377	6.13474	0.809377		0.447604	-9.86867	0.666604		0.59763	7.76639	0.81363		0.59934	9.05784	0.81034		0.586423	7.04134	0.805423			0.500351	7.1356	0.850351		-0.300077	-43.9626	0.0499228		0.500308	6.36499	0.850308		-0.299831	-36.7255	0.0501688		-0.2999	-45.5895	0.0501004		0.496994	7.05379	0.846994
			0.595377	6.49267	0.814377		0.44259	-9.98306	0.66159		0.599931	7.93531	0.815931		0.600618	9.42782	0.811618		0.591451	7.2081	0.810451			0.500012	7.2255	0.850012		-0.29726	-38.1724	0.0527401		0.500357	6.48192	0.850357		-0.297219	-32.071	0.0527808		-0.297233	-41.2651	0.0527672		0.499735	7.14849	0.849735
			0.599153	6.7367	0.818153		0.437607	-10.0288	0.656607		0.60019	7.78013	0.81619		0.60058	9.48747	0.81158		0.596455	7.32754	0.815455			0.497685	4.49764	0.847685		-0.292204	-27.9148	0.0577957		0.497595	3.8761	0.847595		-0.292217	-23.8918	0.0577828		-0.292236	-34.4579	0.0577637		0.50023	7.10871	0.85023
			0.60062	6.92766	0.81962		0.432589	-10.2682	0.651589		0.599839	7.71349	0.815839		0.597788	6.12609	0.808788		0.599731	7.44599	0.818731			0.492659	1.43032	0.842659		-0.287227	-20.4112	0.0627728		0.492559	1.06591	0.842559		-0.287208	-18.0176	0.0627922		-0.2872	-29.2607	0.0628003		0.500489	7.04321	0.850489
			0.600056	7.18637	0.819056		0.427569	-10.2652	0.646569		0.597617	4.44424	0.813617		0.592742	3.32731	0.803742		0.600156	7.21568	0.819156			0.487485	-0.498001	0.837485		-0.282225	-14.7178	0.0677752		0.48745	-0.65975	0.83745		-0.282194	-13.2658	0.067806		-0.282234	-25.0912	0.067766		0.497684	5.0346	0.847684
			0.597644	3.22346	0.816644		0.422582	-10.3416	0.641582		0.592493	1.01987	0.808493		0.587766	2.03547	0.798766		0.600555	7.34038	0.819555			0.482408	-1.8872	0.832408		-0.277205	-10.0004	0.0727947		0.482389	-1.90317	0.832389		-0.277201	-9.3635	0.0727985		-0.277221	-21.5658	0.0727786		0.492734	3.051	0.842734
			0.592632	-1.01351	0.811632		0.417588	-10.3101	0.636588		0.587439	-0.521692	0.803439		0.582708	1.24846	0.793708		0.597737	4.79619	0.816737			0.477434	-2.99141	0.827434		-0.272135	-5.45058	0.0778652		0.477411	-2.90053	0.827411		-0.272195	-5.9188	0.0778054		-0.272224	-18.0489	0.0777756		0.487659	2.00465	0.837659
			0.587646	-3.37285	0.806646		0.412551	-10.4105	0.631551		0.582412	-1.52136	0.798412		0.577703	0.674485	0.788703		0.59268	2.72936	0.81168			0.472465	-3.90442	0.822465		-0.267096	-1.79735	0.0829044		0.472349	-3.75079	0.822349		-0.267108	-3.08531	0.0828919		-0.267213	-15.2734	0.0827872		0.482687	1.3059	0.832687
			0.582576	-5.11451	0.801575		0.407605	-10.4046	0.626605		0.577457	-2.27424	0.793457		0.572765	0.215516	0.783765		0.587721	1.8354	0.806721			0.467462	-4.86523	0.817462		-0.262052	1.13954	0.0879478		0.467383	-4.54106	0.817383		-0.262071	-0.286769	0.0879286		-0.262177	-12.6131	0.087823		0.477676	0.775205	0.827676
			0.577653	-6.27867	0.796653		0.402555	-10.4733	0.621555		0.572466	-2.8014	0.788466		0.567698	-0.155012	0.778698		0.582661	1.26701	0.801661			0.462414	-5.58481	0.812414		-0.257068	3.19956	0.0929317		0.462403	-5.11542	0.812403		-0.257084	1.78725	0.0929157		-0.257141	-10.4001	0.0928587		0.472657	0.3608	0.822657
			0.572605	-7.07039	0.791605		0.397562	-10.5423	0.616562		0.567383	-3.16236	0.783383		0.562754	-0.498676	0.773754		0.57769	0.842066	0.79669			0.457429	-6.23777	0.807429		-0.251999	4.76553	0.098001		0.457401	-5.62064	0.807401		-0.252127	3.50941	0.0978733		-0.252186	-8.34901	0.0978136		0.467555	0.0321592	0.817555
			0.567639	-7.71578	0.786639		0.392577	-10.6598	0.611577		0.562466	-3.45836	0.778466		0.557681	-0.788718	0.768681		0.572735	0.490995	0.791735			0.452418	-6.77738	0.802418		-0.247032	6.24959	0.102968		0.452368	-6.09533	0.802368		-0.247068	4.87599	0.102932		-0.247197	-6.21193	0.102803		0.462572	-0.230183	0.812572
			0.562577	-8.26406	0.781577		0.387549	-10.7548	0.606549		0.55744	-3.71436	0.77344		0.55271	-1.07959	0.76371		0.567688	0.190404	0.786688			0.44745	-7.2476	0.79745		-0.242026	7.3636	0.107974		0.447357	-6.52674	0.797357		-0.242091	6.05717	0.107909		-0.242185	-4.59564	0.107815		0.457521	-0.446463	0.807521
			0.557665	-8.68243	0.776665		0.382589	-10.822	0.601589		0.552451	-3.97668	0.768451		0.547656	-1.32865	0.758656		0.562626	-0.0697616	0.781626			0.442454	-7.69014	0.792454		-0.237071	8.45656	0.112929		0.442404	-6.87695	0.792404		-0.237058	7.16221	0.112942		-0.237032	-3.33082	0.112968		0.45254	-0.605142	0.80254
			0.552611	-8.99104	0.771611		0.377573	-10.925	0.596573		0.547495	-4.16585	0.763495		0.542686	-1.5489	0.753686		0.55767	-0.301037	0.77667			0.437453	-8.06338	0.787453		-0.231996	9.4065	0.118004		0.437381	-7.29419	0.787381		-0.232033	8.01066	0.117967		-0.232002	-2.223	0.117998		0.447502	-0.759874	0.797502
			0.547713	-9.30954	0.766713		0.372608	-10.9321	0.591608		0.542438	-4.36915	0.758438		0.537713	-1.72546	0.748713		0.552695	-0.515442	0.771695			0.432442	-8.36729	0.782442		-0.226963	10.227	0.123037		0.432364	-7.61866	0.782364		-0.22701	8.78058	0.12299		-0.226975	-1.13086	0.123025		0.442514	-0.880378	0.792514
			0.542629	-9.59286	0.761629		0.367563	-11.0981	0.586563		0.537437	-4.57005	0.753437		0.532717	-1.93279	0.743717		0.547615	-0.712567	0.766615			0.427431	-8.71476	0.777431		-0.221985	10.6585	0.128015		0.427369	-7.84139	0.777369		-0.222034	9.24913	0.127966		-0.221876	-0.33985	0.128124		0.437473	-0.998401	0.787473
			0.537649	-9.79026	0.756649		0.362542	-11.2823	0.581542		0.532438	-4.69834	0.748438		0.527666	-2.12371	0.738666		0.542628	-0.857973	0.761628			0.422429	-9.0699	0.772429		-0.217001	11.1139	0.132999		0.422379	-8.04679	0.772379		-0.216994	9.5129	0.133006		-0.21669	0.708793	0.13331		0.432467	-1.11455	0.782467
			0.532633	-9.8867	0.751633		0.357534	-11.2829	0.576534		0.527493	-4.84623	0.743493		0.522664	-2.31492	0.733664		0.53765	-0.999469	0.75665			0.41742	-9.30158	0.76742		-0.21197	11.2451	0.13803		0.417406	-8.21447	0.767406		-0.212055	9.53914	0.137945		-0.211695	1.33554	0.138305		0.427457	-1.2146	0.777457
			0.527594	-10.1288	0.746594		0.35257	-11.3594	0.57157		0.522464	-4.98496	0.738464		0.517698	-2.48494	0.728698		0.532684	-1.13105	0.751684			0.412433	-9.30139	0.762433		-0.206996	11.4812	0.143004		0.412368	-8.44261	0.762368		-0.207017	9.31173	0.142983		-0.206685	1.84509	0.143315		0.422459	-1.29706	0.772459
			0.522591	-10.3358	0.741591		0.347599	-11.4557	0.566599		0.517454	-5.09484	0.733454		0.512697	-2.66623	0.723697		0.527654	-1.2672	0.746654			0.407438	-9.3912	0.757438		-0.201983	11.3097	0.148017		0.407391	-8.60486	0.757391		-0.202064	9.03447	0.147936		-0.201696	2.20655	0.148304		0.417476	-1.36477	0.767476
			0.517537	-10.3314	0.736537		0.342587	-11.5108	0.561587		0.512426	-5.22361	0.728426		0.507672	-2.82108	0.718672		0.522654	-1.38465	0.741654			0.402463	-9.59015	0.752463		-0.196978	11.1884	0.153022		0.402432	-8.84683	0.752432		-0.197066	8.83352	0.152934		-0.1967	2.46485	0.1533		0.412448	-1.44346	0.762448
			0.512596	-10.5165	0.731596		0.337638	-11.5959	0.556638		0.507475	-5.33653	0.723475		0.502648	-2.99615	0.713648		0.517636	-1.50682	0.736636			0.397425	-9.66233	0.747425		-0.192016	10.5588	0.157984		0.397378	-8.95139	0.747378		-0.192029	8.67017	0.157971		-0.191669	2.43512	0.158331		0.407434	-1.51474	0.757434
			0.507626	-10.698	0.726626		0.33255	-11.605	0.55155		0.502483	-5.46829	0.718483		0.497669	-3.20363	0.708669		0.512536	-1.63029	0.731536			0.392492	-9.76745	0.742492		-0.187037	9.75545	0.162963		0.392354	-9.01855	0.742354		-0.187072	8.39944	0.162928		-0.186677	2.21755	0.163323		0.402434	-1.60051	0.752434
			0.502591	-10.8017	0.721591		0.327553	-11.7609	0.546553		0.497419	-5.5245	0.713419		0.492763	-3.34188	0.703763		0.507674	-1.7382	0.726674			0.387437	-9.73584	0.737437		-0.181995	9.1557	0.168005		0.387402	-9.0984	0.737402		-0.182032	8.22241	0.167968		-0.181741	2.14484	0.168259		0.397415	-1.67051	0.747415
			0.497669	-10.7545	0.716669		0.322583	-11.8976	0.541583		0.492473	-5.63695	0.708473		0.487665	-3.52027	0.698665		0.502645	-1.86783	0.721645			0.382425	-9.91083	0.732425		-0.176978	8.90068	0.173022		0.382388	-9.1988	0.732388		-0.177063	8.05945	0.172937		-0.176664	2.01263	0.173336		0.392433	-1.7385	0.742433
			0.492633	-10.6791	0.711633		0.317608	-11.9576	0.536608		0.487453	-5.78183	0.703453		0.482684	-3.68465	0.693684		0.497643	-2.00008	0.716643			0.377448	-10.021	0.727448		-0.172058	8.583	0.177942		0.377342	-9.27468	0.727342		-0.172075	7.97215	0.177925		-0.17168	1.9663	0.17832		0.387436	-1.82604	0.737436
			0.487614	-10.6892	0.706614		0.312582	-11.7929	0.531582		0.482462	-5.86135	0.698462		0.477696	-3.82717	0.688696		0.492654	-2.11375	0.711654			0.37242	-10.0922	0.72242		-0.166984	8.79676	0.183016		0.372345	-9.34592	0.722345		-0.167068	7.86926	0.182932		-0.166727	2.03321	0.183273		0.382432	-1.9028	0.732432
			0.482614	-10.6435	0.701614		0.307528	-12.3634	0.526528		0.477388	-6.0445	0.693388		0.472651	-3.99757	0.683651		0.487666	-2.23108	0.706666			0.367436	-10.1764	0.717436		-0.162042	8.93932	0.187958		0.3674	-9.3714	0.7174		-0.162069	7.78238	0.187931		-0.16168	2.14098	0.18832		0.377419	-1.98434	0.727419
			0.477582	-10.4755	0.696582		0.302543	-12.4106	0.521543		0.472487	-6.09507	0.688487		0.467696	-4.18354	0.678696		0.482614	-2.35106	0.701614			0.362417	-10.281	0.712417		-0.156979	9.12388	0.193021		0.362377	-9.40682	0.712377		-0.157044	7.86327	0.192956		-0.15667	2.09214	0.19333		0.372445	-2.07023	0.722445
			0.472667	-10.5341	0.691667		0.297606	-12.4018	0.516606		0.467464	-6.1945	0.683464		0.462702	-4.33947	0.673702		0.477664	-2.50871	0.696664			0.357438	-10.3623	0.707438		-0.152024	9.42637	0.197976		0.357368	-9.49537	0.707368		-0.152054	7.78358	0.197946		-0.15172	2.14995	0.19828		0.367443	-2.16558	0.717443
			0.467634	-10.4561	0.686634		0.292537	-12.6815	0.511537		0.462464	-6.23046	0.678464		0.457711	-4.49387	0.668711		0.472677	-2.61206	0.691677			0.352419	-10.246	0.702419		-0.147001	9.52594	0.202999		0.352357	-9.47467	0.702357		-0.147097	7.67437	0.202903		-0.146719	2.4222	0.203281		0.362397	-2.27115	0.712397
			0.462588	-10.4138	0.681588		0.287585	-12.6986	0.506585		0.457464	-6.35094	0.673464		0.452662	-4.67922	0.663662		0.467661	-2.77831	0.686661			0.347386	-10.2531	0.697386		-0.14203	9.74531	0.20797		0.347336	-9.53287	0.697336		-0.142076	7.66992	0.207924		-0.141701	2.45053	0.208299		0.357424	-2.36021	0.707424
			0.457591	-10.3845	0.676592		0.282603	-12.7056	0.501603		0.452434	-6.4156	0.668434		0.447687	-4.85314	0.658687		0.462645	-2.90876	0.681645			0.342424	-10.2906	0.692424		-0.137005	9.94173	0.212995		0.342374	-9.70053	0.692374		-0.137068	7.61644	0.212932		-0.136676	2.54122	0.213324		0.352395	-2.46222	0.702395
			0.452666	-10.407	0.671666		0.277606	-12.8338	0.496606		0.447467	-6.56475	0.663467		0.442668	-5.08209	0.653668		0.457646	-3.04219	0.676646			0.337408	-10.1611	0.687408		-0.13205	10.0762	0.21795		0.33733	-9.73731	0.68733		-0.132102	7.53779	0.217898		-0.131683	2.51199	0.218317		0.347426	-2.54768	0.697426
			0.447644	-10.3663	0.666644		0.272629	-12.8989	0.491629		0.442532	-6.6211	0.658532		0.437701	-5.32057	0.648701		0.452654	-3.17261	0.671654			0.332404	-10.3512	0.682404		-0.127012	10.3687	0.222988		0.332348	-9.85165	0.682348		-0.127071	7.52927	0.222929		-0.126699	2.61577	0.223301		0.342469	-2.63579	0.692469
			0.442655	-10.3765	0.661655		0.2675	-12.9196	0.4865		0.437442	-6.72914	0.653442		0.432738	-5.45098	0.643738		0.447632	-3.35745	0.666632			0.32744	-10.3238	0.67744		-0.121986	10.3797	0.228014		0.327429	-9.82852	0.677429		-0.122065	7.5066	0.227935		-0.121676	2.62413	0.228324		0.337439	-2.72778	0.687439
			0.437609	-10.4064	0.656609		0.26256	-12.9714	0.48156		0.432488	-6.83499	0.648488		0.427724	-5.47783	0.638724		0.442675	-3.45283	0.661675			0.32242	-10.4701	0.67242		-0.116984	10.5691	0.233016		0.322384	-9.86845	0.672384		-0.117091	7.55596	0.232909		-0.11669	2.6791	0.23331		0.332413	-2.83704	0.682413
			0.432657	-10.4849	0.651657		0.257561	-13.0294	0.476561		0.427489	-6.93353	0.643489		0.422692	-5.62791	0.633692		0.437674	-3.57632	0.656674			0.31739	-10.5307	0.66739		-0.112018	10.6464	0.237982		0.317366	-9.77291	0.667366		-0.11209	7.5935	0.23791		-0.111723	2.82434	0.238277		0.327416	-2.93586	0.677416
			0.427629	-10.5722	0.646629		0.252594	-12.9998	0.471594		0.422499	-7.01159	0.638499		0.417685	-5.74802	0.628685		0.432701	-3.72649	0.651701			0.312392	-10.661	0.662392		-0.107003	10.4758	0.242997		0.312343	-9.7051	0.662343		-0.107007	7.55506	0.242993		-0.106687	2.71402	0.243313		0.322457	-3.03405	0.672457
			0.422576	-10.8568	0.641576		0.247558	-13.0974	0.466558		0.417459	-7.10909	0.633459		0.412675	-5.8955	0.623675		0.427651	-3.8738	0.646651			0.307451	-10.7716	0.657451		-0.102021	10.5548	0.247979		0.307358	-9.82363	0.657358		-0.102088	7.5122	0.247912		-0.10168	2.81207	0.24832		0.317471	-3.16606	0.667471
			0.417628	-10.8675	0.636628		0.242573	-13.1297	0.461573		0.412416	-7.20183	0.628416		0.407668	-6.09688	0.618668		0.422687	-4.01434	0.641687			0.302405	-10.8783	0.652405		-0.0969858	11.1255	0.253014		0.30234	-9.83347	0.65234		-0.0970616	7.50467	0.252938		-0.0966868	2.77213	0.253313		0.312451	-3.25451	0.662451
			0.412645	-10.8825	0.631645		0.237579	-13.2756	0.456579		0.407421	-7.30401	0.623421		0.402668	-6.13205	0.613668		0.41763	-4.18101	0.63663			0.297361	-10.7933	0.647361		-0.092027	10.5016	0.257973		0.297347	-9.95627	0.647347		-0.0920505	7.38771	0.25795		-0.0917259	2.87728	0.258274		0.307447	-3.37977	0.657447
			0.407581	-10.961	0.626581		0.232605	-13.3328	0.451605		0.402415	-7.4096	0.618415		0.397731	-6.237	0.608731		0.412643	-4.30744	0.631643			0.292421	-10.6596	0.642421		-0.0869988	10.7965	0.263001		0.292319	-9.99792	0.642319		-0.0870977	7.2097	0.262902		-0.0866966	2.94891	0.263303		0.302474	-3.46818	0.652474
			0.402627	-11.0239	0.621627		0.227576	-13.4625	0.446576		0.397475	-7.56729	0.613475		0.392713	-6.36777	0.603713		0.407612	-4.43279	0.626612			0.287389	-10.9783	0.637389		-0.0819843	10.8109	0.268016		0.287332	-9.99799	0.637332		-0.0820658	7.22647	0.267934		-0.0816935	3.0678	0.268306		0.297471	-3.58359	0.647471
			0.397649	-11.0685	0.616649		0.222613	-13.4937	0.441613		0.39245	-7.68639	0.60845		0.38774	-6.48511	0.59874		0.402634	-4.61152	0.621634			0.282382	-11.1117	0.632382		-0.0770444	10.9456	0.272956		0.282359	-10.0649	0.632359		-0.0770057	7.17626	0.272994		-0.0767203	3.06934	0.27328		0.292455	-3.70508	0.642455
			0.392612	-11.1702	0.611612		0.217569	-13.5821	0.436569		0.387486	-7.74519	0.603486		0.382664	-6.63734	0.593664		0.397609	-4.70305	0.616609			0.277405	-11.1779	0.627405		-0.0720018	10.7373	0.277998		0.277341	-10.1846	0.627341		-0.0720739	7.05127	0.277926		-0.0717374	3.24325	0.278263		0.287457	-3.74652	0.637457
			0.387638	-11.157	0.606638		0.212552	-13.6622	0.431552		0.38247	-7.81863	0.59847		0.377655	-6.77514	0.588655		0.392643	-4.8088	0.611643			0.272426	-11.1351	0.622426		-0.0670138	10.9939	0.282986		0.272348	-10.2633	0.622348		-0.0671002	7.10361	0.2829		-0.0666809	3.41813	0.283319		0.282439	-3.87539	0.632439
			0.382654	-11.1647	0.601654		0.207612	-13.7265	0.426612		0.37745	-7.95131	0.59345		0.372706	-6.92064	0.583706		0.387696	-4.94048	0.606696			0.267413	-11.1843	0.617413		-0.0619716	10.9299	0.288028		0.267355	-10.1991	0.617355		-0.0620418	7.04073	0.287958		-0.0616645	3.41874	0.288335		0.277437	-3.97092	0.627437
			0.377627	-11.412	0.596627		0.202568	-13.8248	0.421568		0.372489	-8.04747	0.588489		0.36772	-7.04072	0.57872		0.382657	-5.05544	0.601657			0.262374	-11.1024	0.612374		-0.0569599	10.5493	0.29304		0.262352	-10.2636	0.612352		-0.0570915	7.01693	0.292908		-0.0567008	3.41657	0.293299		0.272384	-4.03687	0.622384
			0.372618	-11.5409	0.591618		0.197539	-13.818	0.416539		0.367443	-8.11431	0.583443		0.362702	-7.19757	0.573702		0.377704	-5.15215	0.596704			0.257407	-11.2543	0.607407		-0.0520035	10.3928	0.297996		0.257354	-10.413	0.607354		-0.0520575	6.77819	0.297943		-0.0516649	3.41507	0.298335		0.267452	-4.18434	0.617452
			0.367664	-11.594	0.586664		0.19259	-13.7495	0.41159		0.36242	-8.22891	0.57842		0.357682	-7.31535	0.568682		0.372623	-5.26608	0.591623			0.2524	-11.3444	0.6024		-0.047053	10.2238	0.302947		0.252344	-10.4806	0.602344		-0.0470912	6.61955	0.302909		-0.046712	3.54124	0.303288		0.262462	-4.27694	0.612462
			0.362653	-11.7089	0.581653		0.187624	-13.9139	0.406624		0.357454	-8.28738	0.573454		0.352671	-7.49297	0.563671		0.367664	-5.38274	0.586664			0.247431	-11.2296	0.597431		-0.042	9.98685	0.308		0.247364	-10.5758	0.597364		-0.0421022	6.49871	0.307898		-0.0416882	3.50271	0.308312		0.257461	-4.3811	0.607461
			0.357667	-11.8974	0.576667		0.182556	-13.9079	0.401556		0.35245	-8.42598	0.56845		0.347695	-7.57785	0.558695		0.362669	-5.56585	0.581669			0.242414	-11.3264	0.592414		-0.0369777	9.77674	0.313022		0.242346	-10.4589	0.592346		-0.0370972	6.40141	0.312903		-0.0366853	3.65541	0.313315		0.252447	-4.47494	0.602447
			0.352666	-11.9208	0.571666		0.177552	-13.8887	0.396552		0.347506	-8.52263	0.563506		0.342699	-7.78473	0.553699		0.357653	-5.55477	0.576653			0.237401	-11.3658	0.587401		-0.0320657	9.64674	0.317934		0.237362	-10.5097	0.587362		-0.032092	6.21018	0.317908		-0.0316681	3.71316	0.318332		0.247438	-4.55771	0.597438
			0.347639	-12.3291	0.566639		0.172592	-13.9305	0.391592		0.342463	-8.64195	0.558463		0.337747	-7.8417	0.548747		0.352656	-5.77542	0.571656			0.232364	-11.4738	0.582364		-0.0270467	9.34941	0.322953		0.232351	-10.6934	0.582351		-0.0270862	6.10871	0.322914		-0.0266469	3.76267	0.323353		0.242478	-4.64539	0.592478
			0.342686	-12.2683	0.561686		0.167525	-14.1684	0.386525		0.33749	-8.69486	0.55349		0.332716	-7.95386	0.543716		0.347718	-5.93167	0.566718			0.227405	-11.6457	0.577405		-0.0219769	8.89126	0.328023		0.227349	-10.6175	0.577349		-0.0221117	5.9231	0.327888		-0.0217366	3.71311	0.328263		0.237469	-4.72363	0.587469
			0.337634	-12.1973	0.556634		0.162561	-14.4377	0.381561		0.332492	-8.73786	0.548492		0.327693	-8.02508	0.538693		0.342676	-6.04308	0.561676			0.222397	-11.6509	0.572397		-0.0170378	8.57635	0.332962		0.222361	-10.885	0.572361		-0.0171176	5.86379	0.332882		-0.0166678	3.79219	0.333332		0.232471	-4.86629	0.582471
			0.332596	-12.3187	0.551596		0.157611	-14.3238	0.376611		0.327443	-8.86476	0.543443		0.32265	-8.2524	0.53365		0.337646	-6.09357	0.556646			0.217383	-11.7442	0.567383		-0.0120343	8.40436	0.337966		0.217292	-11.0197	0.567292		-0.0120887	5.75434	0.337911		-0.0116939	3.8516	0.338306		0.227469	-4.88582	0.577469
			0.327666	-12.3199	0.546666		0.152567	-14.3947	0.371567		0.322398	-8.97152	0.538398		0.317681	-8.44621	0.528681		0.332671	-6.10174	0.551671			0.212398	-11.9655	0.562398		-0.00698632	8.13643	0.343014		0.212355	-11.0747	0.562355		-0.00708483	5.69797	0.342915		-0.00665706	4.00997	0.343343		0.222443	-5.01931	0.572443
			0.322678	-12.4651	0.541678		0.147579	-14.3551	0.366579		0.317433	-9.02296	0.533433		0.312697	-8.48357	0.523697		0.327671	-6.19735	0.546671			0.20739	-12.0661	0.55739		-0.00200583	7.75743	0.347994		0.207352	-11.1272	0.557352		-0.00208121	5.55875	0.347919		-0.00164789	4.13467	0.348352		0.217378	-5.12796	0.567378
			0.317615	-12.4726	0.536615		0.142607	-14.3288	0.361607		0.312476	-9.09713	0.528475		0.30767	-8.64307	0.51867		0.322644	-6.29568	0.541644			0.202375	-12.3509	0.552375		0.00300892	7.36545	0.353009		0.202358	-11.1679	0.552358		0.00296026	5.36682	0.35296		0.00332371	4.2919	0.353324		0.212486	-5.21374	0.562486
			0.312674	-12.77	0.531674		0.137581	-14.1701	0.356581		0.3075	-9.25104	0.5235		0.302732	-8.78921	0.513732		0.31766	-6.42754	0.53666			0.197367	-12.064	0.547367		0.00802859	7.03666	0.358029		0.197324	-11.1385	0.547324		0.00791936	5.19086	0.357919		0.00833602	4.25164	0.358336		0.207424	-5.29217	0.557424
			0.307588	-12.8938	0.526588		0.132597	-14.2936	0.351597		0.302462	-9.29447	0.518462		0.297701	-8.92071	0.508701		0.312688	-6.49208	0.531688			0.192422	-12.1096	0.542422		0.012982	6.72849	0.362982		0.192337	-11.259	0.542337		0.0129471	5.14661	0.362947		0.0133102	4.38721	0.36331		0.202416	-5.36512	0.552416
			0.302697	-13.0979	0.521697		0.127616	-14.2978	0.346616		0.297482	-9.56839	0.513482		0.292703	-9.06999	0.503703		0.307668	-6.56665	0.526668			0.187403	-12.1826	0.537403		0.0179708	6.41421	0.367971		0.187304	-11.4263	0.537304		0.0178974	5.00177	0.367897		0.0183269	4.39657	0.368327		0.197423	-5.48631	0.547423
			0.297636	-13.1883	0.516636		0.122554	-14.3485	0.341554		0.292479	-9.63825	0.508479		0.287672	-9.08169	0.498672		0.302692	-6.67381	0.521692			0.182414	-12.3294	0.532414		0.0229645	5.93046	0.372965		0.18234	-11.6328	0.53234		0.0229001	4.95507	0.3729		0.023292	4.34838	0.373292		0.192456	-5.53434	0.542456
			0.2926	-13.2401	0.5116		0.117617	-14.4052	0.336617		0.287455	-9.62678	0.503455		0.282645	-9.22361	0.493645		0.297634	-6.76637	0.516634			0.177415	-12.4419	0.527415		0.0279696	5.58559	0.37797		0.177381	-11.613	0.527381		0.0279298	4.86479	0.37793		0.0283447	4.36841	0.378345		0.187461	-5.60998	0.537461
			0.287614	-13.2621	0.506614		0.112645	-14.4326	0.331645		0.282442	-9.65318	0.498442		0.27775	-9.43747	0.48875		0.292696	-6.92483	0.511696			0.172426	-12.6469	0.522426		0.0331479	5.1758	0.383148		0.172366	-11.7013	0.522366		0.0329198	4.76925	0.38292		0.0333405	4.37905	0.38334		0.182456	-5.71178	0.532456
			0.282694	-13.2382	0.501694		0.107602	-14.447	0.326602		0.277428	-9.87701	0.493428		0.272675	-9.52981	0.483675		0.287695	-7.06186	0.506695			0.167406	-12.6768	0.517406		0.0382515	4.85877	0.388252		0.167355	-11.9552	0.517355		0.0378923	4.6538	0.387892		0.0383498	4.48642	0.38835		0.177449	-5.79231	0.527449
			0.277658	-13.2755	0.496658		0.102549	-14.4677	0.321549		0.272516	-9.94985	0.488516		0.267629	-9.6145	0.478629		0.28262	-7.17069	0.50162			0.162443	-12.8067	0.512443		0.0432502	4.41809	0.39325		0.162344	-11.7475	0.512344		0.042905	4.66769	0.392905		0.0433043	4.67938	0.393304		0.172436	-5.90346	0.522436
			0.2727	-13.1944	0.4917		0.0976014	-14.5443	0.316601		0.26741	-9.98763	0.48341		0.262683	-9.68948	0.473683		0.277697	-7.2483	0.496697			0.157459	-12.8792	0.507459		0.0482195	3.97738	0.398219		0.157329	-11.8238	0.507329		0.047937	4.66742	0.397937		0.0483391	4.70683	0.398339		0.167453	-6.00575	0.517453
			0.267629	-13.4909	0.486629		0.0926217	-14.7063	0.311622		0.262365	-10.1576	0.478365		0.25771	-9.76677	0.46871		0.272685	-7.34033	0.491685			0.152329	-13.0778	0.502329		0.0532	3.68952	0.4032		0.152389	-11.8472	0.502389		0.0529378	4.62854	0.402938		0.0533327	4.75042	0.403333		0.162503	-6.07222	0.512503
			0.262682	-13.611	0.481682		0.0875866	-14.7851	0.306587		0.25749	-10.2426	0.47349		0.252668	-9.89427	0.463668		0.26764	-7.46008	0.48664			0.147427	-12.916	0.497427		0.0581976	3.478	0.408198		0.147383	-11.8895	0.497383		0.0579101	4.66423	0.40791		0.0583592	4.93303	0.408359		0.157501	-6.19386	0.507501
			0.257635	-13.7293	0.476635		0.0826103	-14.8821	0.30161		0.252442	-10.2797	0.468442		0.247677	-10.0025	0.458677		0.26269	-7.54657	0.48169			0.142442	-13.1545	0.492442		0.0632121	3.406	0.413212		0.14239	-11.9262	0.49239		0.0628901	4.68389	0.41289		0.0633416	5.06027	0.413342		0.152465	-6.25781	0.502465
			0.25263	-13.5591	0.47163		0.077573	-15.0643	0.296573		0.247435	-10.259	0.463435		0.242647	-10.1568	0.453647		0.257749	-7.65332	0.476749			0.137412	-13.192	0.487412		0.0681894	3.18078	0.418189		0.137388	-12.0225	0.487388		0.067892	4.72681	0.417892		0.0683212	5.10342	0.418321		0.147467	-6.41701	0.497467
			0.247661	-13.8205	0.466661		0.0726493	-15.2426	0.291649		0.242438	-10.3281	0.458438		0.237628	-10.3209	0.448628		0.252641	-7.74992	0.471641			0.132412	-13.2123	0.482412		0.0731975	2.98652	0.423197		0.132383	-12.1158	0.482383		0.0728881	4.72781	0.422888		0.0733253	5.1405	0.423325		0.142459	-6.47647	0.492459
			0.242675	-13.8935	0.461675		0.067543	-15.3576	0.286543		0.237479	-10.3735	0.453479		0.232652	-10.3755	0.443652		0.247655	-7.78403	0.466655			0.127375	-13.4619	0.477375		0.078233	2.71944	0.428233		0.127353	-12.0085	0.477353		0.077874	4.76927	0.427874		0.0783501	5.09149	0.42835		0.137516	-6.54591	0.487516
			0.237658	-13.9155	0.456658		0.0625491	-15.4748	0.281549		0.232378	-10.4483	0.448378		0.227688	-10.5568	0.438688		0.242707	-7.88458	0.461707			0.122395	-13.7545	0.472395		0.0831735	2.36141	0.433174		0.122359	-12.0579	0.472359		0.082943	4.7138	0.432943		0.0833104	5.11179	0.43331		0.132457	-6.66789	0.482457
			0.23266	-13.8075	0.45166		0.0575709	-15.7639	0.276571		0.227426	-10.42	0.443426		0.222599	-10.6205	0.433599		0.237702	-8.04649	0.456702			0.117415	-13.7996	0.467415		0.0881904	2.32461	0.43819		0.117328	-12.2647	0.467328		0.0878916	4.65262	0.437892		0.0883771	5.11997	0.438377		0.127482	-6.75506	0.477482
			0.227629	-13.8788	0.446629		0.0525711	-16.1047	0.271571		0.222433	-10.4873	0.438433		0.217627	-10.7535	0.428627		0.23266	-8.15384	0.45166			0.112417	-13.4814	0.462417		0.0931807	2.26433	0.443181		0.112365	-12.2853	0.462365		0.092926	4.57905	0.442926		0.0933255	5.19764	0.443325		0.122467	-6.91225	0.472467
			0.222659	-14.0005	0.441659		0.0475961	-16.4895	0.266596		0.217423	-10.5656	0.433423		0.212636	-10.8222	0.423636		0.227695	-8.2195	0.446695			0.107432	-13.6029	0.457432		0.0982247	2.13282	0.448225		0.107343	-12.5089	0.457343		0.0979093	4.5232	0.447909		0.0982975	5.20259	0.448298		0.117423	-6.96786	0.467423
			0.217624	-13.8944	0.436624		0.042606	-16.7525	0.261606		0.212393	-10.5936	0.428393		0.207621	-10.968	0.418621		0.222641	-8.36959	0.441641			0.102434	-13.7442	0.452434		0.103172	2.15545	0.453172		0.102362	-12.4743	0.452362		0.102886	4.61008	0.452886		0.103362	5.18344	0.453362		0.112444	-7.04307	0.462444
			0.212682	-14.2554	0.431682		0.0375677	-17.2099	0.256568		0.207417	-10.6337	0.423417		0.202671	-11.098	0.413671		0.217687	-8.49261	0.436687			0.0974309	-13.6986	0.447431		0.108208	2.26147	0.458208		0.0973835	-12.716	0.447383		0.107885	4.75476	0.457885		0.108369	5.38662	0.458369		0.107446	-7.11736	0.457446
			0.207608	-14.0728	0.426608		0.0326333	-17.8526	0.251633		0.202405	-10.6446	0.418405		0.197651	-11.3466	0.408651		0.212672	-8.58923	0.431672			0.0923694	-14.4688	0.442369		0.11322	2.26273	0.46322		0.0923589	-12.721	0.442359		0.112904	4.70895	0.462904		0.11333	5.44968	0.46333		0.102491	-7.21608	0.452491
			0.202603	-14.1722	0.421603		0.0275891	-18.2416	0.246589		0.197412	-10.7378	0.413412		0.192615	-11.3935	0.403615		0.207601	-8.64612	0.426601			0.0873962	-13.7502	0.437396		0.118197	2.22059	0.468197		0.0873554	-12.7217	0.437355		0.117887	4.69727	0.467887		0.118305	5.49569	0.468305		0.0974547	-7.3217	0.447455
			0.197652	-13.9059	0.416652		0.0225101	-18.9621	0.24151		0.19234	-10.7995	0.40834		0.187654	-11.4346	0.398654		0.202666	-8.69516	0.421666			0.0824226	-13.8004	0.432423		0.123187	2.24988	0.473187		0.0823225	-12.7083	0.432322		0.122892	4.72347	0.472892		0.123344	5.54472	0.473344		0.0924451	-7.38357	0.442445
			0.192632	-13.7997	0.411632		0.0176129	-19.6082	0.236613		0.187411	-10.8941	0.403411		0.18263	-11.5453	0.39363		0.197612	-8.77472	0.416612			0.0774219	-14.0017	0.427422		0.128202	2.13184	0.478202		0.0773175	-12.7943	0.427318		0.127897	4.72488	0.477897		0.128317	5.52603	0.478317		0.0874892	-7.4546	0.437489
			0.187648	-13.8564	0.406648		0.0125522	-20.2745	0.231552		0.18237	-10.9062	0.39837		0.177657	-11.7425	0.388657		0.192671	-8.93601	0.411671			0.0723719	-13.9381	0.422372		0.133192	2.09065	0.483192		0.0723215	-12.8437	0.422322		0.132885	4.65776	0.482885		0.133304	5.63122	0.483304		0.0824495	-7.60585	0.43245
			0.182604	-13.9182	0.401604		0.00759582	-20.9655	0.226596		0.177419	-10.9128	0.393419		0.17264	-11.9675	0.38364		0.187655	-9.05989	0.406655			0.0674295	-13.8834	0.417429		0.13823	2.10749	0.48823		0.0673795	-12.6277	0.417379		0.137893	4.65414	0.487893		0.138318	5.60195	0.488318		0.0774584	-7.61365	0.427458
			0.177632	-13.8917	0.396632		0.00255271	-21.7273	0.221553		0.172405	-10.99	0.388405		0.167646	-11.9914	0.378646		0.182678	-9.1618	0.401678			0.0624132	-13.881	0.412413		0.143152	1.96998	0.493152		0.0623532	-12.7646	0.412353		0.142857	4.69808	0.492857		0.143347	5.67276	0.493347		0.072471	-7.72421	0.422471
			0.172628	-13.9536	0.391628		-0.00244581	-22.4071	0.216554		0.167411	-11.1308	0.383411		0.162629	-11.9976	0.373629		0.177636	-9.29281	0.396636			0.0574485	-13.9193	0.407448		0.148187	1.729	0.498187		0.057397	-12.8703	0.407397		0.147921	4.67774	0.497921		0.148303	5.72292	0.498303		0.0674336	-7.74711	0.417434
			0.167671	-13.9763	0.386671		-0.00740792	-22.9554	0.211592		0.162417	-11.2061	0.378417		0.157629	-12.1952	0.368629		0.172646	-9.36727	0.391646			0.0523916	-14.1125	0.402392		0.153185	1.90588	0.503185		0.052406	-12.7803	0.402406		0.152854	4.69935	0.502854		0.153317	5.69007	0.503317		0.0624897	-7.78781	0.41249
			0.162642	-13.942	0.381642		-0.0123918	-23.7669	0.206608		0.157414	-11.1383	0.373414		0.152632	-12.2942	0.363632		0.167695	-9.42616	0.386695			0.0473921	-14.1811	0.397392		0.158168	1.92781	0.508168		0.0473375	-12.9654	0.397337		0.157868	4.80761	0.507868		0.158337	5.62374	0.508337		0.057438	-7.91161	0.407438
			0.157653	-13.9002	0.376653		-0.0174556	-24.4184	0.201544		0.152415	-11.1916	0.368415		0.147615	-12.4755	0.358615		0.162678	-9.54928	0.381678			0.0424057	-14.3498	0.392406		0.163188	1.95785	0.513188		0.0423549	-12.8744	0.392355		0.162893	4.78699	0.512893		0.163323	5.60378	0.513323		0.0524737	-8.03099	0.402474
			0.152653	-13.952	0.371653		-0.0224605	-24.8549	0.196539		0.147401	-11.218	0.363401		0.142658	-12.637	0.353658		0.157641	-9.68143	0.376641			0.0373688	-14.4425	0.387369		0.168147	1.92296	0.518147		0.0373708	-13.0297	0.387371		0.167893	4.86219	0.517893		0.168332	5.52421	0.518332		0.0475119	-8.10631	0.397512
			0.147623	-13.9032	0.366623		-0.0274293	-25.3061	0.191571		0.142409	-11.174	0.358409		0.137645	-12.7015	0.348645		0.15261	-9.83046	0.37161			0.032377	-14.6101	0.382377		0.173179	1.92361	0.523179		0.032321	-13.014	0.382321		0.172881	4.77806	0.522881		0.173321	5.55781	0.523321		0.0424717	-8.17989	0.392472
			0.142703	-13.8587	0.361703		-0.0324314	-25.878	0.186569		0.137449	-11.4434	0.353449		0.132695	-12.6076	0.343695		0.147619	-9.97329	0.366619			0.0273893	-14.4969	0.377389		0.178208	1.74096	0.528208		0.0273353	-13.0535	0.377335		0.177859	4.73516	0.527859		0.178332	5.53668	0.528332		0.0374641	-8.29769	0.387464
			0.137651	-13.9098	0.356651		-0.0374433	-26.0989	0.181557		0.132388	-11.2927	0.348388		0.127643	-12.7407	0.338643		0.14262	-10.0475	0.36162			0.0224031	-14.7072	0.372403		0.183185	1.74098	0.533184		0.0222999	-13.1387	0.3723		0.182904	4.7456	0.532904		0.183305	5.67056	0.533305		0.0324363	-8.30898	0.382436
			0.132616	-13.8415	0.351616		-0.0424096	-26.5381	0.17659		0.127465	-11.6324	0.343465		0.122742	-12.8291	0.333742		0.13763	-10.2384	0.35663			0.0174187	-14.9096	0.367419		0.188142	1.79541	0.538142		0.0173537	-13.1482	0.367354		0.187886	4.68467	0.537886		0.188327	5.71726	0.538327		0.0274974	-8.39482	0.377497
			0.127641	-13.9645	0.346641		-0.0473811	-26.9355	0.171619		0.122425	-11.7177	0.338425		0.117629	-12.946	0.328629		0.13267	-10.4253	0.35167			0.0124278	-14.749	0.362428		0.19319	1.77177	0.54319		0.0123545	-13.0406	0.362355		0.192887	4.69561	0.542887		0.193324	5.77589	0.543324		0.0224313	-8.47233	0.372431
			0.122673	-14.0047	0.341673		-0.0524069	-27.0683	0.166593		0.117382	-11.6732	0.333382		0.112616	-12.9874	0.323616		0.12766	-10.4469	0.34666			0.00737665	-15.0297	0.357377		0.198218	1.70796	0.548218		0.00733277	-13.1378	0.357333		0.197939	4.66159	0.547939		0.198322	5.70667	0.548322		0.0174248	-8.54244	0.367425
			0.117683	-13.9986	0.336683		-0.057448	-27.2619	0.161552		0.112444	-11.5767	0.328444		0.107666	-13.1996	0.318666		0.122615	-10.4152	0.341615			0.00241053	-15.1471	0.352411		0.203181	1.68015	0.553181		0.00234003	-13.1793	0.35234		0.202878	4.72028	0.552878		0.203342	5.76375	0.553342		0.0124538	-8.62786	0.362454
			0.112647	-14.0143	0.331647		-0.0624478	-27.4779	0.156552		0.107427	-11.7033	0.323427		0.102601	-13.1665	0.313601		0.117588	-10.5534	0.336588			-0.00261353	-15.2418	0.347386		0.208193	1.75043	0.558193		-0.00266361	-13.1896	0.347336		0.207885	4.64087	0.557885		0.20837	5.82977	0.55837		0.00745933	-8.77063	0.357459
			0.107679	-14.0711	0.326679		-0.0674431	-27.584	0.151557		0.10243	-11.7029	0.31843		0.0976268	-13.2699	0.308627		0.112618	-10.7817	0.331618			-0.00758103	-15.0112	0.342419		0.213139	1.77775	0.563139		-0.00769762	-13.4109	0.342302		0.212879	4.68627	0.562879		0.213338	5.82192	0.563338		0.00245233	-8.87968	0.352452
			0.10258	-14.1388	0.32158		-0.0724356	-27.675	0.146564		0.0974842	-11.763	0.313484		0.0926761	-13.4038	0.303676		0.107589	-10.7989	0.326589			-0.0126153	-15.1027	0.337385		0.21821	1.77271	0.56821		-0.0126529	-13.3857	0.337347		0.217868	4.686	0.567868		0.218316	5.7385	0.568316		-0.00255322	-8.95818	0.347447
			0.0976328	-14.18	0.316633		-0.077415	-27.4658	0.141585		0.0924172	-11.7605	0.308417		0.0876411	-13.359	0.298641		0.102578	-11.1955	0.321578			-0.0175795	-15.4416	0.33242		0.22317	1.81668	0.57317		-0.0176578	-13.5895	0.332342		0.222905	4.61959	0.572905		0.223362	5.62073	0.573362		-0.00753909	-8.96423	0.342461
			0.0926834	-14.3261	0.311683		-0.0824238	-27.5148	0.136576		0.0874859	-11.8443	0.303486		0.0826723	-13.2909	0.293672		0.0976249	-11.2024	0.316625			-0.0225818	-15.5196	0.327418		0.22816	1.95047	0.57816		-0.022667	-13.5517	0.327333		0.227881	4.57034	0.577881		0.228384	5.61907	0.578384		-0.0125676	-9.05728	0.337432
			0.0876711	-14.3228	0.306671		-0.0873827	-27.4836	0.131617		0.0824976	-11.7705	0.298498		0.0775887	-13.4126	0.288589		0.0926053	-11.2291	0.311605			-0.0275964	-15.5749	0.322404		0.233214	1.8942	0.583214		-0.0276473	-13.603	0.322353		0.232866	4.49995	0.582866		0.233328	5.60841	0.583328		-0.0175323	-9.10662	0.332468
			0.0826522	-14.4393	0.301652		-0.0924999	-27.4603	0.1265		0.0774536	-11.7833	0.293454		0.0726913	-13.4144	0.283691		0.0876362	-11.5516	0.306636			-0.032618	-15.7991	0.317382		0.238158	1.76301	0.588158		-0.0326477	-13.715	0.317352		0.237908	4.53661	0.587908		0.238314	5.53983	0.588314		-0.0225728	-9.13593	0.327427
			0.0776687	-14.6255	0.296669		-0.0974167	-27.4712	0.121583		0.0724158	-11.9567	0.288416		0.0676524	-13.5259	0.278652		0.0825909	-11.4182	0.301591			-0.0376207	-15.9823	0.312379		0.243147	1.75055	0.593147		-0.0376397	-14.0219	0.31236		0.242903	4.61716	0.592903		0.243362	5.44624	0.593362		-0.0274969	-9.3418	0.322503
			0.072652	-14.9395	0.291652		-0.102457	-27.4768	0.116543		0.0674037	-11.9883	0.283404		0.0626412	-13.5332	0.273641		0.0776146	-11.5981	0.296615			-0.0426019	-16.0775	0.307398		0.248166	1.74591	0.598166		-0.0426122	-14.2433	0.307388		0.247885	4.66102	0.597885		0.248304	5.43629	0.598304		-0.032544	-9.36302	0.317456
			0.0676136	-15.084	0.286614		-0.107468	-27.393	0.111532		0.0624322	-12.0795	0.278432		0.0575933	-13.7285	0.268593		0.0726195	-11.6861	0.29162			-0.0476156	-16.3858	0.302384		0.253175	1.6942	0.603175		-0.0476235	-14.3816	0.302377		0.25287	4.6581	0.60287		0.253276	5.44136	0.603276		-0.0375441	-9.43428	0.312456
			0.0626048	-15.3678	0.281605		-0.112469	-27.2897	0.106531		0.0574181	-12.2073	0.273418		0.0526349	-13.8257	0.263635		0.0676702	-11.8972	0.28667			-0.0525903	-17.0969	0.29741		0.258188	1.6853	0.608188		-0.0526811	-14.5755	0.297319		0.257865	4.49942	0.607865		0.258331	5.44391	0.608331		-0.0425354	-9.52187	0.307465
			0.0576973	-15.574	0.276697		-0.117449	-27.3824	0.101551		0.0523846	-12.3257	0.268385		0.0476941	-14.3022	0.258694		0.0626286	-11.9719	0.281629			-0.0576217	-17.3747	0.292378		0.263197	1.79267	0.613197		-0.0576691	-14.7855	0.292331		0.262872	4.54748	0.612872		0.263341	5.45637	0.613341		-0.0475743	-9.59367	0.302426
			0.0526688	-15.8561	0.271669		-0.122385	-27.5911	0.0966155		0.0474789	-12.3513	0.263479		0.0426973	-14.2305	0.253697		0.0575898	-12.0346	0.27659			-0.0626025	-17.7384	0.287398		0.268161	1.82658	0.618161		-0.0626512	-15.0933	0.287349		0.267891	4.47124	0.617891		0.26831	5.43835	0.61831		-0.0525332	-9.62451	0.297467
			0.0476647	-16.354	0.266665		-0.12742	-27.3992	0.0915799		0.0424184	-12.6391	0.258418		0.0376337	-14.2005	0.248634		0.0526698	-12.1714	0.27167			-0.0676185	-17.9424	0.282381		0.273196	1.89258	0.623196		-0.0676782	-15.2426	0.282322		0.272866	4.43509	0.622866		0.273318	5.38739	0.623318		-0.0575438	-9.70018	0.292456
			0.0426188	-16.8705	0.261619		-0.132389	-27.7215	0.086611		0.0374584	-12.9052	0.253458		0.0326488	-14.2987	0.243649		0.0476496	-12.3253	0.26665			-0.0726428	-18.0771	0.277357		0.278192	1.91976	0.628192		-0.0726677	-15.6634	0.277332		0.277897	4.47048	0.627897		0.278336	5.29472	0.628336		-0.062486	-9.81246	0.287514
			0.0376498	-17.282	0.25665		-0.137404	-27.8148	0.0815964		0.0324297	-12.8514	0.24843		0.0276493	-14.3015	0.238649		0.0426594	-12.4347	0.261659			-0.0775851	-18.236	0.272415		0.283158	1.87849	0.633158		-0.077692	-15.6171	0.272308		0.282904	4.44934	0.632904		0.283301	5.29249	0.633301		-0.0675536	-9.89154	0.282446
			0.0326472	-17.8078	0.251647		-0.142352	-28.0711	0.0766477		0.0274137	-12.9051	0.243414		0.0226192	-14.4593	0.233619		0.0376334	-12.7293	0.256633			-0.0825842	-18.5297	0.267416		0.288134	1.843	0.638134		-0.0826642	-15.4411	0.267336		0.287863	4.4525	0.637863		0.288326	5.28526	0.638326		-0.0725306	-9.83565	0.277469
			0.0276504	-18.4204	0.24665		-0.147393	-28.1861	0.0716069		0.0224356	-13.1725	0.238436		0.0176059	-14.4318	0.228606		0.0326294	-12.8743	0.251629			-0.0875862	-19.1474	0.262414		0.293194	1.80235	0.643194		-0.0876521	-15.759	0.262348		0.292852	4.42052	0.642852		0.293337	5.30646	0.643337		-0.0776218	-9.99727	0.272378
			0.0226568	-19.1213	0.241657		-0.152464	-28.6721	0.0665363		0.0173764	-13.3239	0.233376		0.0126242	-14.6405	0.223624		0.0276348	-12.9045	0.246635			-0.0926105	-19.2675	0.25739		0.298202	1.71406	0.648202		-0.0926765	-16.2824	0.257323		0.297842	4.50841	0.647842		0.298332	5.24539	0.648332		-0.0826245	-10.0825	0.267375
			0.017584	-19.8976	0.236584		-0.157427	-29.2652	0.0615728		0.0123839	-13.5273	0.228384		0.00767969	-14.8087	0.21868		0.022611	-13.0286	0.241611			-0.097603	-19.6805	0.252397		0.303183	1.59707	0.653183		-0.0976629	-16.5439	0.252337		0.302889	4.5247	0.652889		0.303359	5.3033	0.653359		-0.0875968	-10.1598	0.262403
			0.0126522	-20.5052	0.231652		-0.162432	-29.9927	0.0565682		0.00734796	-13.7166	0.223348		0.00261783	-14.8897	0.213618		0.0176039	-13.1336	0.236604			-0.102567	-19.9767	0.247433		0.308189	1.63376	0.658189		-0.10268	-16.7082	0.24732		0.307882	4.54298	0.657882		0.308347	5.31851	0.658347		-0.0926176	-10.2392	0.257382
			0.0076245	-21.0436	0.226624		-0.167446	-30.8127	0.0515543		0.00238691	-13.8464	0.218387		-0.00236884	-15.0199	0.208631		0.0125969	-13.2782	0.231597			-0.10758	-20.4917	0.24242		0.313224	1.61648	0.663224		-0.107688	-16.9696	0.242312		0.312908	4.45051	0.662908		0.313341	5.26463	0.663341		-0.0976125	-10.2967	0.252387
			0.00267394	-21.9786	0.221674		-0.172497	-31.8908	0.0465025		-0.00268597	-14.0436	0.213314		-0.00735303	-15.2958	0.203647		0.00760188	-13.4677	0.226602			-0.112579	-20.715	0.237421		0.318194	1.57529	0.668194		-0.112648	-17.4038	0.237352		0.317891	4.42341	0.667891		0.318357	5.29054	0.668357		-0.102593	-10.4429	0.247407
			-0.00244022	-22.3786	0.21656		-0.177424	-33.2082	0.0415763		-0.00759522	-14.1866	0.208405		-0.0123363	-15.3809	0.198664		0.00258073	-13.5457	0.221581			-0.117576	-20.8565	0.232424		0.323207	1.50336	0.673207		-0.117628	-17.8039	0.232372		0.3229	4.41362	0.6729		0.323352	5.28571	0.673352		-0.107562	-10.27	0.242438
			-0.00739563	-23.2709	0.211604		-0.182452	-34.7005	0.0365484		-0.0125799	-14.503	0.20342		-0.0173975	-15.5128	0.193602		-0.00239866	-13.6447	0.216601			-0.122565	-21.2496	0.227435		0.328135	1.63829	0.678135		-0.122687	-18.115	0.227313		0.327873	4.32969	0.677874		0.328301	5.25557	0.678301		-0.112599	-10.602	0.237401
			-0.0124169	-23.6564	0.206583		-0.187416	-36.4154	0.0315843		-0.0176104	-14.7896	0.19839		-0.0223453	-15.7522	0.188655		-0.00742242	-13.9271	0.211578			-0.12755	-21.5682	0.22245		0.333209	1.63774	0.683209		-0.127686	-18.2214	0.222314		0.332858	4.32881	0.682858		0.33331	5.17769	0.68331		-0.117594	-10.6389	0.232406
			-0.0173997	-24.3857	0.2016		-0.192472	-38.5999	0.0265278		-0.0225336	-14.9233	0.193466		-0.0273372	-16.3351	0.183663		-0.0123832	-13.9237	0.206617			-0.132604	-21.6032	0.217396		0.338157	1.77439	0.688157		-0.132655	-18.5453	0.217345		0.337863	4.33496	0.687863		0.338288	5.11448	0.688288		-0.122619	-10.8296	0.227381
			-0.0223355	-24.9243	0.196664		-0.197459	-41.1179	0.0215406		-0.0275896	-15.2286	0.18841		-0.0323455	-16.7306	0.178655		-0.0173906	-14.0672	0.201609			-0.137605	-22.3237	0.212395		0.343182	1.83215	0.693182		-0.137639	-18.6466	0.212361		0.342893	4.27589	0.692893		0.343289	5.09033	0.693289		-0.127601	-10.7621	0.222399
			-0.0273969	-25.4735	0.191603		-0.202469	-43.9447	0.016531		-0.0326105	-15.3804	0.183389		-0.0373895	-16.6651	0.173611		-0.0224091	-14.3068	0.196591			-0.14254	-22.5843	0.20746		0.348223	1.67675	0.698223		-0.142681	-18.9036	0.207319		0.347839	4.25677	0.697839		0.348287	5.1428	0.698287		-0.132594	-11.0096	0.217406
			-0.0323914	-25.5989	0.186609		-0.207307	-46.7899	0.0116933		-0.0375591	-15.6111	0.178441		-0.0424127	-16.9499	0.168587		-0.0274051	-14.3126	0.191595			-0.147585	-22.6356	0.202415		0.353194	1.82533	0.703194		-0.147673	-19.1672	0.202327		0.352842	4.23665	0.702842		0.353291	5.17833	0.703291		-0.137537	-11.0278	0.212463
			-0.0373727	-26.4795	0.181627		-0.209684	-48.5467	0.00931643		-0.0426044	-15.8984	0.173396		-0.0473665	-17.0464	0.163633		-0.0323932	-14.6002	0.186607			-0.152587	-22.8971	0.197413		0.358148	1.86347	0.708148		-0.152659	-19.8127	0.197341		0.35784	4.16845	0.70784		0.358323	5.16327	0.708323		-0.14255	-11.1987	0.20745
			-0.0423189	-26.5728	0.176681		-0.209516	-48.8881	0.00948435		-0.0475947	-16.0883	0.168405		-0.0524203	-17.3027	0.15858		-0.0374101	-15.0724	0.18159			-0.157602	-23.3649	0.192398		0.363162	1.82998	0.713162		-0.157654	-20.1031	0.192346		0.362847	4.23419	0.712847		0.363328	5.16042	0.713328		-0.147564	-11.3126	0.202436
			-0.0473662	-26.8668	0.171634		-0.207158	-43.9548	0.0118423		-0.0525472	-16.2634	0.163453		-0.0573485	-17.8348	0.153652		-0.0424346	-15.3289	0.176565			-0.162574	-23.0849	0.187426		0.368154	1.86893	0.718154		-0.162656	-20.1889	0.187344		0.367868	4.27374	0.717868		0.368341	5.16058	0.718341		-0.152568	-11.4175	0.197432
			-0.0523658	-27.1853	0.166634		-0.202168	-34.9261	0.0168317		-0.0576197	-16.5335	0.15838		-0.0623884	-18.2107	0.148612		-0.0474035	-16.0275	0.171597			-0.167611	-23.4587	0.182389		0.373212	1.97859	0.723212		-0.167695	-20.5495	0.182305		0.372843	4.34133	0.722843		0.373303	5.13082	0.723303		-0.157587	-11.7024	0.192413
			-0.0574351	-27.2428	0.161565		-0.197099	-27.4618	0.0219014		-0.0625551	-16.8807	0.153445		-0.0673811	-18.6296	0.143619		-0.0524154	-16.5872	0.166585			-0.172549	-23.4378	0.177451		0.37817	2.0531	0.72817		-0.172663	-20.67	0.177337		0.377879	4.26691	0.727879		0.378316	5.15293	0.728316		-0.162588	-11.9726	0.187412
			-0.0623921	-27.3223	0.156608		-0.1921	-20.4759	0.0269003		-0.0675639	-17.2	0.148436		-0.0724108	-19.3216	0.138589		-0.0573554	-17.2317	0.161645			-0.177589	-23.8914	0.172411		0.383196	2.10849	0.733196		-0.177655	-21.1429	0.172345		0.38288	4.23954	0.73288		0.383335	5.15917	0.733335		-0.167609	-11.8534	0.182391
			-0.0673947	-27.4432	0.151605		-0.187119	-14.0565	0.0318815		-0.07259	-17.521	0.14341		-0.0773466	-19.9534	0.133653		-0.0623408	-17.8105	0.156659			-0.18257	-24.0921	0.16743		0.388189	2.17053	0.738189		-0.182666	-20.9196	0.167334		0.387843	4.23105	0.737843		0.388317	5.16157	0.738317		-0.17253	-12.0312	0.17747
			-0.0724233	-27.3125	0.146577		-0.182105	-8.17714	0.0368954		-0.077653	-18.2388	0.138347		-0.0824699	-20.819	0.12853		-0.0674137	-18.6453	0.151586			-0.187593	-24.1923	0.162407		0.393153	2.15881	0.743153		-0.187682	-21.3028	0.162318		0.392838	4.22248	0.742838		0.393336	5.18249	0.743336		-0.177557	-12.3441	0.172443
			-0.0774365	-27.2954	0.141564		-0.177039	-2.46474	0.0419614		-0.0825772	-18.639	0.133423		-0.0874272	-21.787	0.123573		-0.0724022	-19.602	0.146598			-0.192547	-24.686	0.157453		0.398172	2.14806	0.748172		-0.192626	-21.5673	0.157374		0.397857	4.28441	0.747857		0.398334	5.17781	0.748334		-0.182549	-12.5825	0.167451
			-0.082379	-27.2155	0.136621		-0.1719	3.19391	0.0471003		-0.0876611	-19.0927	0.128339		-0.0923969	-22.8858	0.118603		-0.0773885	-20.6506	0.141611			-0.197552	-25.0389	0.152448		0.403233	2.15474	0.753233		-0.197662	-21.8768	0.152338		0.402881	4.31803	0.752881		0.40334	5.23198	0.75334		-0.187598	-12.9697	0.162402
			-0.0873782	-27.5167	0.131622		-0.166798	7.94576	0.0522015		-0.0926066	-19.7467	0.123393		-0.0973908	-24.032	0.113609		-0.0824386	-21.715	0.136561			-0.202617	-25.2534	0.147383		0.408229	2.22068	0.758229		-0.202653	-22.1632	0.147347		0.407886	4.322	0.757886		0.408333	5.2537	0.758333		-0.192609	-13.4306	0.157391
			-0.0923636	-27.266	0.126636		-0.161771	12.6404	0.0572292		-0.0975737	-20.3452	0.118426		-0.102378	-25.3285	0.108622		-0.0874086	-22.9275	0.131591			-0.207536	-25.5281	0.142464		0.413222	2.36864	0.763222		-0.207675	-22.546	0.142325		0.412869	4.35253	0.762869		0.413342	5.27224	0.763342		-0.197615	-13.9003	0.152385
			-0.0973328	-27.1777	0.121667		-0.156868	16.8826	0.0621324		-0.102599	-21.2678	0.113401		-0.107423	-26.8098	0.103577		-0.0923747	-24.2003	0.126625			-0.212575	-25.9828	0.137425		0.418195	2.39192	0.768195		-0.212673	-22.7185	0.137327		0.417885	4.37146	0.767885		0.41834	5.33454	0.76834		-0.202586	-14.3644	0.147414
			-0.102401	-27.178	0.116599		-0.151815	20.0232	0.0671851		-0.107602	-22.0807	0.108398		-0.112409	-28.4296	0.0985906		-0.0974321	-25.5874	0.121568			-0.217561	-26.2272	0.132439		0.423212	2.44058	0.773212		-0.217648	-22.9832	0.132352		0.422883	4.38404	0.772883		0.423336	5.36459	0.773336		-0.207589	-14.8839	0.142411
			-0.107399	-27.299	0.111601		-0.14679	21.9325	0.0722095		-0.112647	-22.9874	0.103353		-0.117379	-30.2036	0.0936212		-0.102423	-27.1847	0.116577			-0.222555	-26.8587	0.127445		0.428189	2.66766	0.778189		-0.222625	-23.5004	0.127375		0.42783	4.42114	0.77783		0.428348	5.44717	0.778348		-0.212519	-15.5909	0.137481
			-0.112407	-26.9993	0.106593		-0.141806	23.2892	0.0771938		-0.117617	-24.0367	0.0983828		-0.122398	-31.8554	0.0886024		-0.10741	-28.6786	0.11159			-0.227602	-27.0839	0.122398		0.433194	2.8178	0.783194		-0.227639	-23.7061	0.122361		0.43287	4.46984	0.78287		0.4333	5.46441	0.7833		-0.217595	-16.408	0.132405
			-0.11737	-27.1046	0.10163		-0.138321	23.9626	0.0806786		-0.12256	-24.8704	0.0934404		-0.127393	-33.6812	0.0836068		-0.112397	-30.3414	0.106603			-0.232601	-28.3659	0.117399		0.438242	2.94349	0.788242		-0.232678	-24.1761	0.117322		0.437834	4.52465	0.787834		0.438354	5.53074	0.788354		-0.222571	-17.0944	0.127429
			-0.12236	-27.0267	0.0966395		-0.137255	23.835	0.0817449		-0.127578	-26.2352	0.0884222		-0.132386	-35.6162	0.0786138		-0.117399	-31.8953	0.101601			-0.237622	-28.5719	0.112378		0.443188	3.10747	0.793188		-0.237647	-24.7996	0.112353		0.442862	4.61012	0.792862		0.443386	5.57873	0.793386		-0.227624	-17.8528	0.122376
			-0.127334	-26.9628	0.0916657		-0.134705	24.202	0.0842946		-0.132557	-27.1878	0.0834435		-0.137401	-37.4382	0.0735986		-0.122411	-34.2663	0.0965894			-0.242596	-29.1093	0.107404		0.448173	3.29756	0.798173		-0.242696	-25.3403	0.107304		0.447839	4.67488	0.797839		0.448341	5.6509	0.798341		-0.232626	-18.7793	0.117374
			-0.132361	-26.9295	0.0866392		-0.129725	24.2871	0.0892749		-0.137585	-28.1442	0.0784152		-0.142437	-39.402	0.068563		-0.127325	-35.6507	0.0916751			-0.247581	-29.7657	0.102419		0.45318	3.50878	0.80318		-0.247641	-25.9923	0.102359		0.452888	4.77235	0.802888		0.453326	5.71737	0.803326		-0.23762	-19.8112	0.11238
			-0.137405	-27.506	0.0815947		-0.124718	23.821	0.0942815		-0.142554	-29.2168	0.0734461		-0.14739	-41.6092	0.0636096		-0.132398	-37.5833	0.0866019			-0.252618	-30.5134	0.0973824		0.458177	3.74872	0.808177		-0.252665	-26.8925	0.0973354		0.457838	4.86161	0.807838		0.458346	5.78368	0.808345		-0.242654	-21.1058	0.107346
			-0.142352	-27.7193	0.0766484		-0.11972	22.7856	0.0992796		-0.147638	-30.3396	0.0683621		-0.152364	-43.6416	0.0586358		-0.13738	-39.0857	0.0816198			-0.25757	-31.4984	0.09243		0.462153	3.94136	0.812153		-0.257626	-27.948	0.0923736		0.462867	4.93933	0.812867		0.463322	5.87819	0.813322		-0.247567	-22.3267	0.102433
			-0.147326	-28.0998	0.071674		-0.114682	21.6849	0.104318		-0.152599	-31.3053	0.063401		-0.157403	-45.7878	0.0535973		-0.142414	-40.979	0.0765857			-0.262642	-32.6298	0.0873577		0.463551	3.95448	0.813551		-0.262654	-29.336	0.0873462		0.467841	5.03778	0.817841		0.46835	5.94337	0.81835		-0.252623	-23.5973	0.0973769
			-0.152389	-28.3376	0.0666111		-0.109675	20.3607	0.109325		-0.157587	-32.5171	0.058413		-0.162406	-48.0588	0.0485944		-0.147414	-42.5959	0.0715859			-0.267672	-34.1951	0.0823278		0.466307	4.24648	0.816307		-0.26768	-29.7286	0.0823199		0.472849	5.16062	0.822849		0.473306	6.04998	0.823306		-0.257571	-24.9545	0.0924293
			-0.157364	-29.0093	0.0616365		-0.10469	18.8286	0.11431		-0.162606	-33.6824	0.0533935		-0.16734	-49.992	0.04366		-0.152358	-44.1519	0.066642			-0.272582	-35.0104	0.0774179		0.471284	4.5607	0.821284		-0.272693	-30.9149	0.0773066		0.47786	5.29382	0.82786		0.478348	6.15797	0.828348		-0.262581	-26.4307	0.0874186
			-0.162376	-29.4769	0.0566238		-0.0997187	17.2186	0.119281		-0.167626	-34.9719	0.0483744		-0.172424	-52.1998	0.0385758		-0.157393	-46.3011	0.0616066			-0.277609	-36.176	0.0723908		0.476286	4.80346	0.826286		-0.277653	-32.2708	0.0723475		0.482861	5.45309	0.832861		0.482536	6.22411	0.832536		-0.26757	-28.2698	0.0824302
			-0.167371	-30.4159	0.0516292		-0.0947288	15.921	0.124271		-0.172577	-36.2574	0.043423		-0.177411	-54.2544	0.0335892		-0.162452	-47.6848	0.0565477			-0.282641	-37.7891	0.0673586		0.481291	5.07224	0.831291		-0.282662	-33.7512	0.0673376		0.486664	5.55456	0.836664		0.484442	6.26586	0.834442		-0.272616	-29.9938	0.077384
			-0.172376	-31.4561	0.0466239		-0.0897478	14.8469	0.129252		-0.177619	-37.5772	0.0383811		-0.182448	-56.6492	0.028552		-0.167414	-49.5802	0.0515857			-0.287665	-39.281	0.0623346		0.485951	5.46971	0.835951		-0.287687	-35.1558	0.0623129		0.487881	5.52473	0.837881		0.486532	6.31717	0.836532		-0.277653	-31.6527	0.072347
			-0.177356	-32.4754	0.0416444		-0.0847254	13.9762	0.134275		-0.182606	-39.3844	0.0333935		-0.187369	-58.9463	0.0236308		-0.172421	-51.3989	0.0465786			-0.292646	-41.3095	0.0573538		0.490375	5.85086	0.840375		-0.292648	-36.4794	0.0573522		0.490312	5.68519	0.840312		0.491011	6.47933	0.841011		-0.282573	-33.8332	0.0674271
			-0.18242	-34.2161	0.0365802		-0.0797148	13.3938	0.139285		-0.187575	-41.1595	0.0284249		-0.192468	-61.2072	0.0185323		-0.177424	-53.2463	0.0415758			-0.297489	-42.8115	0.0525105		0.495061	6.25713	0.845061		-0.297457	-38.0883	0.0525426		0.494627	5.81275	0.844627		0.495445	6.58323	0.845445		-0.28762	-35.4956	0.0623798
			-0.187433	-36.1945	0.0315673		-0.0747415	12.9928	0.144258		-0.192552	-42.9626	0.023448		-0.197402	-63.6703	0.0135979		-0.182431	-54.8813	0.036569			-0.300021	-44.622	0.0499792		0.498801	6.53429	0.848801		-0.299846	-38.9398	0.0501543		0.498493	6.01918	0.848493		0.498852	6.77669	0.848852		-0.292636	-37.5322	0.0573643
			-0.192387	-38.218	0.0266127		-0.0697235	12.6254	0.149277		-0.197626	-45.2073	0.0183741		-0.202437	-66.652	0.008563		-0.187423	-56.906	0.0315772			-0.29955	-44.544	0.0504501		0.500104	6.57734	0.850104		-0.299778	-39.2854	0.050222		0.500284	6.09451	0.850284		0.500409	6.7217	0.850409		-0.297449	-39.6793	0.0525512
			-0.197343	-40.8709	0.0216572		-0.0647392	12.4054	0.154261		-0.202609	-47.5683	0.0133912						-0.192432	-58.701	0.0265678							0.500061	6.70052	0.850061				0.35		0.499991	6.15929	0.849991		0.500151	6.69792	0.850151		-0.299658	-40.6409	0.050342
			-0.202379	-43.5132	0.0166213		-0.0597097	12.3649	0.15929		-0.207379	-49.9238	0.00862137						-0.197459	-60.636	0.0215414																							-0.299663	-40.5456
			-0.207328	-46.9682	0.0116716		-0.0546409	12.3917	0.164359										-0.202431	-62.7588	0.0165693
			-0.209796	-47.6926	0.0092043		-0.0497141	12.5569	0.169286										-0.207309	-64.8193	0.0116908
							-0.0447576	12.5727	0.174242
							-0.0397271	12.5852	0.179273

## Sheet: Figure 3
	TOF (mol mol-1 h-1)
H2O H2	698
H2O D2	631
D2O H2	487
D2O D2	491

## Sheet: Figure 4
φM (V vs.SHE)	TOF (mol mol-1 h-1)
-0.1	700
-0.15	712
-0.19	1116
-0.23	1799

## Sheet: Figure 5
pH	Pressure of H2 (bar)	φM (V vs.SHE)	TOF (mol mol-1 h-1)
0.6	0.5	-0.029	776
	1	-0.037	864
	10	-0.067	1127
	20	-0.076	1318
2.5	0.3	-0.132	420
	0.5	-0.139	462
	1	-0.148	494
	5	-0.168	571
	10	-0.177	575
5	0.2	-0.275	131
	0.5	-0.287	148
	1	-0.296	157
	10	-0.325	200
	hypothesized Hydrogen pressure (bar)
1.6	1	-0.095	700
	100	-0.154	712
	2350	-0.194	1116
	53500	-0.234	1799

## Sheet: Table 1
pH	TOF	Reaction order	Reaction order H2 (β)
	(mol molPd-1h-1)*	benzyl alcohol (α)
2.5	527	0.08	0.09
5	162	-0.01	0.09
